# Supplementary material for: Using Malaise Traps and Metabarcoding for Biodiversity Assessment in Vineyards: Effects of Weather and Trapping Effort
Source: Insects. 2022 May 27;13(6):507. doi: 10.3390/insects13060507 (PMC9224819; doi:10.3390/insects13060507)
Supplement: Supplementary file 1 [file insects-13-00507-s001.zip]

Archive with 2 entries (2 files):
- insects-1690677 supplementary/insects-1690677 supplementary .pdf
- insects-1690677 supplementary/insects-1690677_SupplementaryMaterial.xlsx
