# Supplementary material for: Using Malaise Traps and Metabarcoding for Biodiversity Assessment in Vineyards: Effects of Weather and Trapping Effort
Source: Insects. 2022 May 27;13(6):507. doi: 10.3390/insects13060507 (PMC9224819; doi:10.3390/insects13060507)
Supplement: Supplementary file 1 [file insects-13-00507-s001.zip › insects-1690677 supplementary/insects-1690677_SupplementaryMaterial.xlsx]

## Sheet: Local sampling
Table S4. BINs recorded in the local sampling with assigned taxonomy and presence subsets with high (taxa caught at 4 sites), medium (taxa caught at 2 or 3 sites), and low presence (taxa caught at 1 site).
	Taxonomy
BIN	Phylum	Class	Order	Family	Genus	Species	Presence
BOLD:AAG8519	Arthropoda	Arachnida	Araneae	Araneidae	Nuctenea	Nuctenea umbratica	Medium
BOLD:ABU7235	Arthropoda	Arachnida	Araneae	Cheiracanthiidae	Cheiracanthium	Cheiracanthium punctorium	Low
BOLD:AAP3543	Arthropoda	Arachnida	Araneae	Dictynidae	Dictyna	Dictyna uncinata	Medium
BOLD:ACF0172	Arthropoda	Arachnida	Araneae	Gnaphosidae	Drassodes	Drassodes lapidosus	Low
BOLD:AAE5234	Arthropoda	Arachnida	Araneae	Linyphiidae	Agyneta	Agyneta rurestris	Medium
BOLD:ADJ6866/BOLD:ADK5830	Arthropoda	Arachnida	Araneae	Philodromidae	Philodromus	Philodromus cespitum	Low
BOLD:ACR4121	Arthropoda	Arachnida	Araneae	Philodromidae	Philodromus	Philodromus praedatus	Low
BOLD:AAE4245	Arthropoda	Arachnida	Araneae	Pisauridae	Pisaura	Pisaura mirabilis	Medium
BOLD:AAC9044	Arthropoda	Arachnida	Araneae	Salticidae	Salticus	Salticus scenicus	Low
BOLD:AAY7917	Arthropoda	Arachnida	Araneae	Salticidae	Synageles	Synageles venator	Medium
BOLD:AAK2576	Arthropoda	Arachnida	Araneae	Theridiidae	Phylloneta	Phylloneta impressa	Medium
BOLD:AAP2437	Arthropoda	Arachnida	Araneae	Thomisidae	Xysticus		Low
BOLD:AAZ7526	Arthropoda	Arachnida	Araneae	Thomisidae	Xysticus		Medium
BOLD:AAJ1655	Arthropoda	Arachnida	Araneae				Medium
BOLD:AAE6136	Arthropoda	Arachnida	Araneae				Low
BOLD:AAA7188	Arthropoda	Arachnida	Araneae				Low
BOLD:AAF9222	Arthropoda	Arachnida	Mesostigmata	Parasitidae	Parasitus	Parasitus fimetorum	Medium
BOLD:ACN5817	Arthropoda	Arachnida	Mesostigmata	Parasitidae			Low
BOLD:ACV9793	Arthropoda	Arachnida	Opiliones	Phalangiidae	Odiellus	Odiellus spinosus	Medium
BOLD:AAI4346	Arthropoda	Arachnida	Opiliones	Phalangiidae	Phalangium	Phalangium opilio	High
BOLD:AAO4095	Arthropoda	Arachnida	Opiliones				Low
BOLD:ABW2639	Arthropoda	Arachnida	Trombidiformes	Anystidae	Anystis	Anystis agilis	Medium
BOLD:AAM3234	Arthropoda	Collembola	Entomobryomorpha	Entomobryidae	Entomobrya	Entomobrya multifasciata	Medium
BOLD:AAA7242	Arthropoda	Collembola	Entomobryomorpha	Entomobryidae	Entomobrya		High
BOLD:AAB8452	Arthropoda	Collembola	Entomobryomorpha	Entomobryidae	Lepidocyrtus	Lepidocyrtus paradoxus	Medium
BOLD:AAA8726	Arthropoda	Collembola	Entomobryomorpha	Entomobryidae	Orchesella	Orchesella villosa	High
BOLD:AAA7164	Arthropoda	Collembola	Entomobryomorpha	Isotomidae	Desoria	Desoria trispinata	Low
BOLD:AAA7162	Arthropoda	Collembola	Entomobryomorpha	Isotomidae	Desoria		Low
BOLD:AAC4949	Arthropoda	Collembola	Entomobryomorpha				Low
BOLD:AAO2284	Arthropoda	Insecta	Coleoptera	Aderidae	Anidorus	Anidorus nigrinus	Low
BOLD:AAO2185	Arthropoda	Insecta	Coleoptera	Anthicidae	Anthicus	Anthicus antherinus	Low
BOLD:AAO3447	Arthropoda	Insecta	Coleoptera	Brentidae	Cyanapion	Cyanapion columbinum	Low
BOLD:AAN6210	Arthropoda	Insecta	Coleoptera	Brentidae	Ischnopterapion		High
BOLD:AAO0629	Arthropoda	Insecta	Coleoptera	Brentidae	Oxystoma	Oxystoma ochropus	Low
BOLD:AAO4765	Arthropoda	Insecta	Coleoptera	Brentidae	Oxystoma	Oxystoma pomonae	Low
BOLD:AAX8467	Arthropoda	Insecta	Coleoptera	Brentidae	Protapion	Protapion apricans	Low
BOLD:ACG2540	Arthropoda	Insecta	Coleoptera	Brentidae	Protapion	Protapion difforme	Low
BOLD:ACF5056	Arthropoda	Insecta	Coleoptera	Brentidae	Protapion	Protapion fulvipes	Medium
BOLD:ABW9374	Arthropoda	Insecta	Coleoptera	Brentidae	Protapion		Low
BOLD:AAI0423	Arthropoda	Insecta	Coleoptera	Brentidae	Rhopalapion	Rhopalapion longirostre	Low
BOLD:AAO3660	Arthropoda	Insecta	Coleoptera	Brentidae	Stenopterapion	Stenopterapion tenue	Medium
BOLD:ACJ9029	Arthropoda	Insecta	Coleoptera	Brentidae	Trichopterapion	Trichopterapion holosericeum	Low
BOLD:AAN4163	Arthropoda	Insecta	Coleoptera	Brentidae			Medium
BOLD:AAP6546	Arthropoda	Insecta	Coleoptera	Cantharidae	Malthinus		Medium
BOLD:AAL1297	Arthropoda	Insecta	Coleoptera	Cantharidae	Rhagonycha		Medium
BOLD:AAJ5377	Arthropoda	Insecta	Coleoptera	Carabidae	Amara		Low
BOLD:AAF7483	Arthropoda	Insecta	Coleoptera	Carabidae	Demetrias	Demetrias atricapillus	Medium
BOLD:AAK1380	Arthropoda	Insecta	Coleoptera	Carabidae	Diachromus	Diachromus germanus	High
BOLD:AAE5160	Arthropoda	Insecta	Coleoptera	Carabidae	Harpalus	Harpalus rufipes	High
BOLD:ABV9750	Arthropoda	Insecta	Coleoptera	Carabidae	Paradromius	Paradromius linearis	Low
BOLD:ABV1538	Arthropoda	Insecta	Coleoptera	Carabidae	Polistichus		Low
BOLD:AAN0041	Arthropoda	Insecta	Coleoptera	Carabidae	Stenolophus	Stenolophus teutonus	Low
BOLD:AAO0853	Arthropoda	Insecta	Coleoptera	Cerambycidae	Chlorophorus	Chlorophorus figuratus	Medium
BOLD:AAP7353	Arthropoda	Insecta	Coleoptera	Cerambycidae	Pogonocherus	Pogonocherus hispidus	Low
BOLD:AAO3198	Arthropoda	Insecta	Coleoptera	Cerambycidae	Pseudovadonia	Pseudovadonia livida	Medium
BOLD:AAN9988	Arthropoda	Insecta	Coleoptera	Chrysomelidae	Agelastica	Agelastica alni	Medium
BOLD:AAI8476	Arthropoda	Insecta	Coleoptera	Chrysomelidae	Bruchidius		Medium
BOLD:ABA9949	Arthropoda	Insecta	Coleoptera	Chrysomelidae	Chaetocnema	Chaetocnema concinna	Medium
BOLD:AAM7650	Arthropoda	Insecta	Coleoptera	Chrysomelidae	Chaetocnema	Chaetocnema hortensis	High
BOLD:ABV0229	Arthropoda	Insecta	Coleoptera	Chrysomelidae	Chrysolina		Low
BOLD:ABW9408	Arthropoda	Insecta	Coleoptera	Chrysomelidae	Epitrix	Epitrix pubescens	Low
BOLD:AAP8332	Arthropoda	Insecta	Coleoptera	Chrysomelidae	Longitarsus	Longitarsus luridus	Low
BOLD:AAO4954	Arthropoda	Insecta	Coleoptera	Chrysomelidae	Longitarsus	Longitarsus lycopi	Low
BOLD:ADV7759	Arthropoda	Insecta	Coleoptera	Chrysomelidae	Longitarsus	Longitarsus melanocephalus	Medium
BOLD:ABA4484	Arthropoda	Insecta	Coleoptera	Chrysomelidae	Longitarsus	Longitarsus ochroleucus	High
BOLD:ABA1661	Arthropoda	Insecta	Coleoptera	Chrysomelidae	Longitarsus	Longitarsus pellucidus	Medium
BOLD:AAO4952	Arthropoda	Insecta	Coleoptera	Chrysomelidae	Longitarsus	Longitarsus pratensis	Low
BOLD:ABA1660	Arthropoda	Insecta	Coleoptera	Chrysomelidae	Longitarsus	Longitarsus rubiginosus	Medium
BOLD:AAP8216	Arthropoda	Insecta	Coleoptera	Chrysomelidae	Longitarsus	Longitarsus succineus	Medium
BOLD:AAN6151	Arthropoda	Insecta	Coleoptera	Chrysomelidae	Longitarsus		Low
BOLD:AAO1321	Arthropoda	Insecta	Coleoptera	Chrysomelidae	Luperus	Luperus luperus	Medium
BOLD:AAO1304	Arthropoda	Insecta	Coleoptera	Chrysomelidae	Phyllotreta	Phyllotreta astrachanica	Medium
BOLD:ABW1425	Arthropoda	Insecta	Coleoptera	Chrysomelidae	Phyllotreta	Phyllotreta atra	Medium
BOLD:AAH0255	Arthropoda	Insecta	Coleoptera	Chrysomelidae	Phyllotreta	Phyllotreta cruciferae	High
BOLD:ABX7732	Arthropoda	Insecta	Coleoptera	Chrysomelidae	Phyllotreta	Phyllotreta nemorum	Medium
BOLD:AAN1718	Arthropoda	Insecta	Coleoptera	Chrysomelidae	Phyllotreta	Phyllotreta undulata	Low
BOLD:ACG2741	Arthropoda	Insecta	Coleoptera	Chrysomelidae	Phyllotreta	Phyllotreta vittula	Low
BOLD:ACD0635	Arthropoda	Insecta	Coleoptera	Chrysomelidae	Phyllotreta		Low
BOLD:ABA4522	Arthropoda	Insecta	Coleoptera	Chrysomelidae	Podagrica	Podagrica fuscipes	Low
BOLD:AAO4430	Arthropoda	Insecta	Coleoptera	Chrysomelidae	Psylliodes	Psylliodes chrysocephalus	Medium
BOLD:AAF6935	Arthropoda	Insecta	Coleoptera	Coccinellidae	Propylea	Propylea quatuordecimpunctata	Medium
BOLD:AAO1034	Arthropoda	Insecta	Coleoptera	Coccinellidae	Psyllobora	Psyllobora vigintiduopunctata	Low
BOLD:AAZ4378	Arthropoda	Insecta	Coleoptera	Coccinellidae	Rhyzobius	Rhyzobius litura	Low
BOLD:AAN9250	Arthropoda	Insecta	Coleoptera	Coccinellidae	Scymnus	Scymnus rubromaculatus	Medium
BOLD:AAN9355	Arthropoda	Insecta	Coleoptera	Coccinellidae	Tytthaspis	Tytthaspis sedecimpunctata	Low
BOLD:ABA2914	Arthropoda	Insecta	Coleoptera	Corylophidae	Sericoderus	Sericoderus lateralis	High
BOLD:AAK0575	Arthropoda	Insecta	Coleoptera	Curculionidae	Ceutorhynchus	Ceutorhynchus obstrictus	Medium
BOLD:AAW6761	Arthropoda	Insecta	Coleoptera	Curculionidae	Ceutorhynchus	Ceutorhynchus pallidactylus	Low
BOLD:ACD0920	Arthropoda	Insecta	Coleoptera	Curculionidae	Ceutorhynchus	Ceutorhynchus turbatus	Low
BOLD:AAY4345	Arthropoda	Insecta	Coleoptera	Curculionidae	Eusomus	Eusomus ovulum	Medium
BOLD:AAP7014	Arthropoda	Insecta	Coleoptera	Curculionidae	Hypera	Hypera nigrirostris	Low
BOLD:AAO4844	Arthropoda	Insecta	Coleoptera	Curculionidae	Pachyrhinus	Pachyrhinus lethierryi	Low
BOLD:AAH0130	Arthropoda	Insecta	Coleoptera	Curculionidae	Sitona	Sitona hispidulus	Low
BOLD:AAN0064	Arthropoda	Insecta	Coleoptera	Curculionidae	Sitona	Sitona lineatus	Medium
BOLD:ACE2178	Arthropoda	Insecta	Coleoptera	Curculionidae	Sitona	Sitona obsoletus	Low
BOLD:ABW2565	Arthropoda	Insecta	Coleoptera	Curculionidae	Tomicus	Tomicus minor	Low
BOLD:AAP7027	Arthropoda	Insecta	Coleoptera	Curculionidae	Tychius	Tychius picirostris	Medium
BOLD:AAB9577	Arthropoda	Insecta	Coleoptera	Curculionidae	Xyleborinus		Low
BOLD:AAP8281	Arthropoda	Insecta	Coleoptera	Elateridae	Agriotes	Agriotes gallicus	Low
BOLD:AAL5975	Arthropoda	Insecta	Coleoptera	Elateridae	Agriotes	Agriotes sputator	Low
BOLD:AAY6550	Arthropoda	Insecta	Coleoptera	Erotylidae	Cryptophilus		Low
BOLD:AAO0516	Arthropoda	Insecta	Coleoptera	Latridiidae	Cartodere	Cartodere nodifer	High
BOLD:ACO4981	Arthropoda	Insecta	Coleoptera	Latridiidae	Corticarina	Corticarina truncatella	Medium
BOLD:AAM0244	Arthropoda	Insecta	Coleoptera	Latridiidae	Corticarina		High
BOLD:AAI8935	Arthropoda	Insecta	Coleoptera	Latridiidae	Cortinicara		High
BOLD:ABX3316	Arthropoda	Insecta	Coleoptera	Latridiidae	Enicmus	Enicmus transversus	Low
BOLD:AAN2483	Arthropoda	Insecta	Coleoptera	Latridiidae	Melanophthalma		High
BOLD:AAE7225	Arthropoda	Insecta	Coleoptera	Leiodidae	Nargus		Medium
BOLD:AAU6931	Arthropoda	Insecta	Coleoptera	Leiodidae	Ptomaphagus		Low
BOLD:AAP7314	Arthropoda	Insecta	Coleoptera	Melyridae	Axinotarsus	Axinotarsus pulicarius	High
BOLD:ACG1503	Arthropoda	Insecta	Coleoptera	Melyridae	Clanoptilus	Clanoptilus geniculatus	High
BOLD:ABA1503	Arthropoda	Insecta	Coleoptera	Melyridae	Danacea	Danacea nigritarsis	Low
BOLD:AAO4702	Arthropoda	Insecta	Coleoptera	Melyridae	Dasytes		Medium
BOLD:ABW9458	Arthropoda	Insecta	Coleoptera	Mordellidae	Mordellistena	Mordellistena neuwaldeggiana	Medium
BOLD:ACF5199	Arthropoda	Insecta	Coleoptera	Nitidulidae	Brassicogethes	Brassicogethes aeneus	Low
BOLD:AAG5778	Arthropoda	Insecta	Coleoptera	Nitidulidae	Glischrochilus	Glischrochilus quadrisignatus	Low
BOLD:AAO2301	Arthropoda	Insecta	Coleoptera	Nitidulidae	Stelidota	Stelidota geminata	Low
BOLD:AAU5463	Arthropoda	Insecta	Coleoptera	Oedemeridae	Nacerdes	Nacerdes carniolica	Medium
BOLD:AAO0911	Arthropoda	Insecta	Coleoptera	Oedemeridae	Oedemera	Oedemera lurida	Low
BOLD:AAO0942	Arthropoda	Insecta	Coleoptera	Phalacridae	Olibrus	Olibrus bicolor	High
BOLD:ACO4099	Arthropoda	Insecta	Coleoptera	Ptinidae	Dorcatoma	Dorcatoma setosella	Medium
BOLD:AAO4117	Arthropoda	Insecta	Coleoptera	Scraptiidae	Anaspis	Anaspis lurida	Low
BOLD:AAO4386	Arthropoda	Insecta	Coleoptera	Scraptiidae	Anaspis	Anaspis pulicaria	Low
BOLD:AAN9300	Arthropoda	Insecta	Coleoptera	Scraptiidae	Anaspis	Anaspis thoracica	Low
BOLD:AAW6863	Arthropoda	Insecta	Coleoptera	Silphidae	Thanatophilus	Thanatophilus sinuatus	Low
BOLD:AAC3518	Arthropoda	Insecta	Coleoptera	Staphylinidae	Aleochara	Aleochara bilineata	Low
BOLD:AAO1408	Arthropoda	Insecta	Coleoptera	Staphylinidae	Anotylus	Anotylus inustus	Medium
BOLD:ABX1017	Arthropoda	Insecta	Coleoptera	Staphylinidae	Atheta	Atheta orbata	Medium
BOLD:ACG9247	Arthropoda	Insecta	Coleoptera	Staphylinidae	Ocypus	Ocypus ophthalmicus	Low
BOLD:AAR1764	Arthropoda	Insecta	Coleoptera	Staphylinidae	Philonthus	Philonthus carbonarius	Low
BOLD:AAL5087	Arthropoda	Insecta	Coleoptera	Staphylinidae	Philonthus	Philonthus cognatus	Medium
BOLD:ACB9476	Arthropoda	Insecta	Coleoptera	Staphylinidae	Quedius	Quedius levicollis	Low
BOLD:ACG4842	Arthropoda	Insecta	Coleoptera	Staphylinidae	Quedius	Quedius semiaeneus	Medium
BOLD:AAN9839	Arthropoda	Insecta	Coleoptera	Staphylinidae	Stenus	Stenus similis	Low
BOLD:AAM9619	Arthropoda	Insecta	Coleoptera	Staphylinidae	Tachyporus	Tachyporus nitidulus	High
BOLD:ABZ8841	Arthropoda	Insecta	Coleoptera	Staphylinidae	Tachyporus		Low
BOLD:AAO4368	Arthropoda	Insecta	Coleoptera	Staphylinidae	Tachyporus		Medium
BOLD:AAN9951	Arthropoda	Insecta	Coleoptera	Staphylinidae	Tachyporus		Low
BOLD:AAG4333	Arthropoda	Insecta	Coleoptera	Staphylinidae	Xantholinus	Xantholinus linearis	Medium
BOLD:ABX7618	Arthropoda	Insecta	Coleoptera	Staphylinidae	Xantholinus	Xantholinus longiventris	Low
BOLD:AAP8224	Arthropoda	Insecta	Coleoptera	Tenebrionidae	Lagria	Lagria hirta	Low
BOLD:ABW4548	Arthropoda	Insecta	Coleoptera	Throscidae	Trixagus	Trixagus carinifrons	Medium
BOLD:AAJ9656	Arthropoda	Insecta	Coleoptera	Throscidae	Trixagus	Trixagus dermestoides	Medium
BOLD:AAO0503	Arthropoda	Insecta	Coleoptera	Throscidae	Trixagus	Trixagus leseigneuri	Low
BOLD:ACC5051	Arthropoda	Insecta	Coleoptera	Throscidae	Trixagus	Trixagus meybohmi	High
BOLD:AAG9897	Arthropoda	Insecta	Dermaptera	Forficulidae	Forficula		High
BOLD:AAG4745	Arthropoda	Insecta	Diptera	Agromyzidae	Agromyza	Agromyza albipennis	Low
BOLD:ACQ8553	Arthropoda	Insecta	Diptera	Agromyzidae	Agromyza	Agromyza bromi	Medium
BOLD:ABA1017	Arthropoda	Insecta	Diptera	Agromyzidae	Cerodontha	Cerodontha denticornis	Medium
BOLD:AAF1049	Arthropoda	Insecta	Diptera	Agromyzidae	Cerodontha	Cerodontha fasciata	Low
BOLD:ACD3212	Arthropoda	Insecta	Diptera	Agromyzidae	Cerodontha	Cerodontha lateralis	Low
BOLD:ACF7184	Arthropoda	Insecta	Diptera	Agromyzidae	Cerodontha	Cerodontha muscina	High
BOLD:ACD2707	Arthropoda	Insecta	Diptera	Agromyzidae	Liriomyza		Medium
BOLD:ABX2155	Arthropoda	Insecta	Diptera	Agromyzidae	Liriomyza		Low
BOLD:ACR0844	Arthropoda	Insecta	Diptera	Agromyzidae	Liriomyza		Medium
BOLD:ACR0566	Arthropoda	Insecta	Diptera	Agromyzidae	Melanagromyza		Low
BOLD:AAG7017	Arthropoda	Insecta	Diptera	Agromyzidae	Metopomyza	Metopomyza xanthaspis	Low
BOLD:ADZ9308	Arthropoda	Insecta	Diptera	Agromyzidae	Ophiomyia	Ophiomyia nasuta	Medium
BOLD:ACR0837	Arthropoda	Insecta	Diptera	Agromyzidae	Ophiomyia		Low
BOLD:ACR4808	Arthropoda	Insecta	Diptera	Agromyzidae	Ophiomyia		Medium
BOLD:ACD8657	Arthropoda	Insecta	Diptera	Agromyzidae	Phytomyza	Phytomyza agromyzina	Low
BOLD:AAY1315	Arthropoda	Insecta	Diptera	Agromyzidae	Phytomyza	Phytomyza cirsii	Low
BOLD:AAY2701	Arthropoda	Insecta	Diptera	Agromyzidae	Phytomyza	Phytomyza continua	Low
BOLD:AAR9798	Arthropoda	Insecta	Diptera	Agromyzidae	Phytomyza	Phytomyza milii	Medium
BOLD:AAY3940	Arthropoda	Insecta	Diptera	Agromyzidae	Phytomyza	Phytomyza spinaciae	Low
BOLD:ABU6382	Arthropoda	Insecta	Diptera	Agromyzidae	Phytomyza		Low
BOLD:ACR1468	Arthropoda	Insecta	Diptera	Agromyzidae	Phytomyza		Low
BOLD:AAL4268	Arthropoda	Insecta	Diptera	Agromyzidae	Phytomyza		High
BOLD:ACQ9522	Arthropoda	Insecta	Diptera	Agromyzidae	Phytomyza		Medium
BOLD:ACR0535	Arthropoda	Insecta	Diptera	Agromyzidae	Phytomyza		Low
BOLD:ACB4751	Arthropoda	Insecta	Diptera	Agromyzidae	Phytomyza		Low
BOLD:ABA1020	Arthropoda	Insecta	Diptera	Agromyzidae	Pseudonapomyza	Pseudonapomyza atra	Medium
BOLD:ACR0357	Arthropoda	Insecta	Diptera	Agromyzidae			High
BOLD:ADW2645	Arthropoda	Insecta	Diptera	Anisopodidae	Mycetobia	Mycetobia pallipes	Low
BOLD:AAL7534	Arthropoda	Insecta	Diptera	Anisopodidae	Sylvicola		Low
BOLD:AAG1996	Arthropoda	Insecta	Diptera	Anisopodidae	Sylvicola		High
BOLD:ACE4539	Arthropoda	Insecta	Diptera	Anthomyiidae	Anthomyia	Anthomyia liturata	High
BOLD:ABX9035	Arthropoda	Insecta	Diptera	Anthomyiidae	Anthomyia	Anthomyia pluvialis	Low
BOLD:AAP2970	Arthropoda	Insecta	Diptera	Anthomyiidae	Anthomyia		Medium
BOLD:ACQ8522	Arthropoda	Insecta	Diptera	Anthomyiidae	Anthomyia		Medium
BOLD:ACB4442	Arthropoda	Insecta	Diptera	Anthomyiidae	Botanophila	Botanophila biciliaris	Low
BOLD:AAG2462	Arthropoda	Insecta	Diptera	Anthomyiidae	Botanophila	Botanophila fugax	High
BOLD:AAG2468	Arthropoda	Insecta	Diptera	Anthomyiidae	Botanophila	Botanophila striolata	High
BOLD:ACJ0545	Arthropoda	Insecta	Diptera	Anthomyiidae	Delia	Delia lophota	Low
BOLD:AAG2465	Arthropoda	Insecta	Diptera	Anthomyiidae	Delia	Delia radicum	Low
BOLD:ACR4394	Arthropoda	Insecta	Diptera	Anthomyiidae	Delia		High
BOLD:AAG2511	Arthropoda	Insecta	Diptera	Anthomyiidae	Delia		Low
BOLD:AAG2460	Arthropoda	Insecta	Diptera	Anthomyiidae	Hydrophoria	Hydrophoria lancifer	Low
BOLD:ACB3443	Arthropoda	Insecta	Diptera	Anthomyiidae	Hylemya	Hylemya urbica	High
BOLD:AAG2479	Arthropoda	Insecta	Diptera	Anthomyiidae	Pegomya	Pegomya flavifrons	Low
BOLD:AAN5497	Arthropoda	Insecta	Diptera	Anthomyiidae	Pegomya		Medium
BOLD:ACT4989	Arthropoda	Insecta	Diptera	Anthomyiidae			High
BOLD:ACD2813	Arthropoda	Insecta	Diptera	Anthomyiidae			Low
BOLD:ACP6273	Arthropoda	Insecta	Diptera	Asilidae	Dioctria	Dioctria linearis	Low
BOLD:ACR3270	Arthropoda	Insecta	Diptera	Asilidae	Dioctria	Dioctria rufipes	Low
BOLD:ACB5185	Arthropoda	Insecta	Diptera	Asilidae	Leptogaster	Leptogaster cylindrica	Low
BOLD:ABV5341	Arthropoda	Insecta	Diptera	Asilidae			Low
BOLD:ACN3503	Arthropoda	Insecta	Diptera	Calliphoridae	Calliphora	Calliphora vicina	Low
BOLD:AAG6746	Arthropoda	Insecta	Diptera	Calliphoridae	Lucilia		Medium
BOLD:ACJ5222	Arthropoda	Insecta	Diptera	Cecidomyiidae	Ozirhincus		Medium
BOLD:ACP8530	Arthropoda	Insecta	Diptera	Cecidomyiidae	Parepidosis	Parepidosis argentifera	Medium
BOLD:AAN5267	Arthropoda	Insecta	Diptera	Cecidomyiidae	Peromyia	Peromyia borealis	Low
BOLD:AAH2876	Arthropoda	Insecta	Diptera	Cecidomyiidae	Peromyia	Peromyia cornuta	Low
BOLD:ACR1376	Arthropoda	Insecta	Diptera	Cecidomyiidae	Peromyia	Peromyia fungicola	Medium
BOLD:ACG3551	Arthropoda	Insecta	Diptera	Cecidomyiidae	Porricondyla	Porricondyla colpodioides	Low
BOLD:ACQ9957	Arthropoda	Insecta	Diptera	Cecidomyiidae	Rhopalomyia		Low
BOLD:ACR1055	Arthropoda	Insecta	Diptera	Cecidomyiidae	Rhopalomyia		Low
BOLD:ABV9277	Arthropoda	Insecta	Diptera	Cecidomyiidae			Low
BOLD:AAH3639	Arthropoda	Insecta	Diptera	Cecidomyiidae			Low
BOLD:AAL7438	Arthropoda	Insecta	Diptera	Cecidomyiidae			Low
BOLD:AAP6851	Arthropoda	Insecta	Diptera	Cecidomyiidae			Low
BOLD:ABV0498	Arthropoda	Insecta	Diptera	Cecidomyiidae			Medium
BOLD:ACF6114	Arthropoda	Insecta	Diptera	Cecidomyiidae			Medium
BOLD:ACG0535	Arthropoda	Insecta	Diptera	Cecidomyiidae			Medium
BOLD:ACG3432	Arthropoda	Insecta	Diptera	Cecidomyiidae			Low
BOLD:ACG4457	Arthropoda	Insecta	Diptera	Cecidomyiidae			Medium
BOLD:ACG4584	Arthropoda	Insecta	Diptera	Cecidomyiidae			Low
BOLD:ACI5024	Arthropoda	Insecta	Diptera	Cecidomyiidae			Low
BOLD:ACI7021	Arthropoda	Insecta	Diptera	Cecidomyiidae			Medium
BOLD:ACI8025	Arthropoda	Insecta	Diptera	Cecidomyiidae			Medium
BOLD:ACI9681	Arthropoda	Insecta	Diptera	Cecidomyiidae			Low
BOLD:ACJ2652	Arthropoda	Insecta	Diptera	Cecidomyiidae			Low
BOLD:ACJ3318	Arthropoda	Insecta	Diptera	Cecidomyiidae			Low
BOLD:ACJ3431	Arthropoda	Insecta	Diptera	Cecidomyiidae			Medium
BOLD:ACJ5434	Arthropoda	Insecta	Diptera	Cecidomyiidae			High
BOLD:ACK5108	Arthropoda	Insecta	Diptera	Cecidomyiidae			Low
BOLD:ACN3741	Arthropoda	Insecta	Diptera	Cecidomyiidae			Low
BOLD:ACO7521	Arthropoda	Insecta	Diptera	Cecidomyiidae			Low
BOLD:ACP9503	Arthropoda	Insecta	Diptera	Cecidomyiidae			Medium
BOLD:ACQ8957	Arthropoda	Insecta	Diptera	Cecidomyiidae			Low
BOLD:ACQ9013	Arthropoda	Insecta	Diptera	Cecidomyiidae			Low
BOLD:ACQ9862	Arthropoda	Insecta	Diptera	Cecidomyiidae			Low
BOLD:ACQ9964	Arthropoda	Insecta	Diptera	Cecidomyiidae			Medium
BOLD:ACR0363	Arthropoda	Insecta	Diptera	Cecidomyiidae			Low
BOLD:ACX5726	Arthropoda	Insecta	Diptera	Cecidomyiidae			Medium
BOLD:AED4855	Arthropoda	Insecta	Diptera	Cecidomyiidae			Low
BOLD:AAP9033	Arthropoda	Insecta	Diptera	Cecidomyiidae			High
BOLD:ACJ5431	Arthropoda	Insecta	Diptera	Cecidomyiidae			Medium
BOLD:ACI3427	Arthropoda	Insecta	Diptera	Ceratopogonidae	Atrichopogon	Atrichopogon brunnipes	Low
BOLD:ACC1669	Arthropoda	Insecta	Diptera	Ceratopogonidae	Atrichopogon		Medium
BOLD:ACR1666	Arthropoda	Insecta	Diptera	Ceratopogonidae	Atrichopogon		Low
BOLD:AAN5169	Arthropoda	Insecta	Diptera	Ceratopogonidae	Dasyhelea	Dasyhelea incisurata	Medium
BOLD:AAV5098	Arthropoda	Insecta	Diptera	Ceratopogonidae	Dasyhelea		Low
BOLD:ABW3987	Arthropoda	Insecta	Diptera	Ceratopogonidae	Forcipomyia	Forcipomyia tenuis	Medium
BOLD:AAN5148	Arthropoda	Insecta	Diptera	Ceratopogonidae	Forcipomyia		High
BOLD:ACQ8860	Arthropoda	Insecta	Diptera	Ceratopogonidae	Forcipomyia		Low
BOLD:ACE2295	Arthropoda	Insecta	Diptera	Ceratopogonidae	Forcipomyia		Medium
BOLD:ACO6858	Arthropoda	Insecta	Diptera	Ceratopogonidae			Medium
BOLD:AAW1344	Arthropoda	Insecta	Diptera	Chironomidae	Bryophaenocladius	Bryophaenocladius flavoscutellatus	Low
BOLD:ACR0396	Arthropoda	Insecta	Diptera	Chironomidae	Bryophaenocladius	Bryophaenocladius nigrus	Medium
BOLD:AAG1021	Arthropoda	Insecta	Diptera	Chironomidae	Bryophaenocladius		Low
BOLD:AAW1343	Arthropoda	Insecta	Diptera	Chironomidae	Bryophaenocladius		Low
BOLD:AAN5341	Arthropoda	Insecta	Diptera	Chironomidae	Camptocladius	Camptocladius stercorarius	Medium
BOLD:AAA7263	Arthropoda	Insecta	Diptera	Chironomidae	Chironomus		Low
BOLD:ADL5630	Arthropoda	Insecta	Diptera	Chironomidae	Chironomus		Medium
BOLD:AAJ4282	Arthropoda	Insecta	Diptera	Chironomidae	Chironomus		Medium
BOLD:AAM5377	Arthropoda	Insecta	Diptera	Chironomidae	Cricotopus	Cricotopus rufiventris	Medium
BOLD:ACD4470	Arthropoda	Insecta	Diptera	Chironomidae	Glyptotendipes		Low
BOLD:AAJ2130	Arthropoda	Insecta	Diptera	Chironomidae	Limnophyes	Limnophyes habilis	Low
BOLD:AAA8204	Arthropoda	Insecta	Diptera	Chironomidae	Limnophyes	Limnophyes minimus	Medium
BOLD:AAE6392	Arthropoda	Insecta	Diptera	Chironomidae	Limnophyes	Limnophyes pentaplastus	Medium
BOLD:ABU5525	Arthropoda	Insecta	Diptera	Chironomidae	Limnophyes		High
BOLD:AAI1573	Arthropoda	Insecta	Diptera	Chironomidae	Metriocnemus	Metriocnemus fuscipes	High
BOLD:AAC7823	Arthropoda	Insecta	Diptera	Chironomidae	Micropsectra		Low
BOLD:AAI1530	Arthropoda	Insecta	Diptera	Chironomidae	Micropsectra		Low
BOLD:AAX2700	Arthropoda	Insecta	Diptera	Chironomidae	Parachironomus	Parachironomus gracilior	Medium
BOLD:AAO1037	Arthropoda	Insecta	Diptera	Chironomidae	Paratendipes	Paratendipes albimanus	Low
BOLD:AAU6327	Arthropoda	Insecta	Diptera	Chironomidae	Psectrocladius	Psectrocladius schlienzi	Low
BOLD:ADV7271	Arthropoda	Insecta	Diptera	Chironomidae	Smittia	Smittia edwardsi	Low
BOLD:ACP4736	Arthropoda	Insecta	Diptera	Chironomidae	Smittia		Medium
BOLD:ACW5117	Arthropoda	Insecta	Diptera	Chironomidae	Smittia		Low
BOLD:ACR1218	Arthropoda	Insecta	Diptera	Chironomidae	Smittia		Low
BOLD:AAD4167	Arthropoda	Insecta	Diptera	Chironomidae			Low
BOLD:ACR0048	Arthropoda	Insecta	Diptera	Chironomidae			Low
BOLD:ACR0361	Arthropoda	Insecta	Diptera	Chironomidae			Low
BOLD:ACR0876	Arthropoda	Insecta	Diptera	Chironomidae			High
BOLD:ACR2744	Arthropoda	Insecta	Diptera	Chironomidae			Medium
BOLD:ACR3766	Arthropoda	Insecta	Diptera	Chironomidae			Medium
BOLD:ACR4053	Arthropoda	Insecta	Diptera	Chironomidae			Medium
BOLD:ACB9088	Arthropoda	Insecta	Diptera	Chloropidae	Aphanotrigonum	Aphanotrigonum trilineatum	Medium
BOLD:ACD2965	Arthropoda	Insecta	Diptera	Chloropidae	Chlorops	Chlorops hypostigma	Low
BOLD:ACP4070	Arthropoda	Insecta	Diptera	Chloropidae	Conioscinella	Conioscinella triorbiculata	Medium
BOLD:AAH4164	Arthropoda	Insecta	Diptera	Chloropidae	Elachiptera		Low
BOLD:AAD8113	Arthropoda	Insecta	Diptera	Chloropidae	Elachiptera		Medium
BOLD:AAF9324	Arthropoda	Insecta	Diptera	Chloropidae	Meromyza		Low
BOLD:AAB1148	Arthropoda	Insecta	Diptera	Chloropidae	Oscinella		Medium
BOLD:AAB1152	Arthropoda	Insecta	Diptera	Chloropidae	Oscinella		Low
BOLD:AAP3813	Arthropoda	Insecta	Diptera	Chloropidae	Rhopalopterum		High
BOLD:ACX2518	Arthropoda	Insecta	Diptera	Chloropidae	Siphonella	Siphonella oscinina	Low
BOLD:ACB3382	Arthropoda	Insecta	Diptera	Chloropidae	Thaumatomyia	Thaumatomyia notata	Medium
BOLD:AAH4135	Arthropoda	Insecta	Diptera	Chloropidae	Thaumatomyia		Low
BOLD:ACQ9206	Arthropoda	Insecta	Diptera	Chloropidae	Trachysiphonella	Trachysiphonella scutellata	Medium
BOLD:ACP4905	Arthropoda	Insecta	Diptera	Chloropidae	Tricimba	Tricimba cincta	Low
BOLD:ACD1382	Arthropoda	Insecta	Diptera	Chloropidae			Medium
BOLD:ACE2607	Arthropoda	Insecta	Diptera	Chloropidae			Low
BOLD:ACJ3260	Arthropoda	Insecta	Diptera	Chloropidae			Medium
BOLD:ACQ9929	Arthropoda	Insecta	Diptera	Chloropidae			Low
BOLD:ACR1136	Arthropoda	Insecta	Diptera	Chloropidae			Low
BOLD:ACP3406	Arthropoda	Insecta	Diptera	Chloropidae			Medium
BOLD:AAJ6722	Arthropoda	Insecta	Diptera	Conopidae	Sicus	Sicus ferrugineus	Low
BOLD:ACR4131	Arthropoda	Insecta	Diptera	Conopidae	Thecophora	Thecophora distincta	Low
BOLD:AAA7067	Arthropoda	Insecta	Diptera	Culicidae	Aedes		Low
BOLD:AAA4751	Arthropoda	Insecta	Diptera	Culicidae	Culex		Low
BOLD:AAY7756	Arthropoda	Insecta	Diptera	Diadocidiidae	Diadocidia	Diadocidia ferruginosa	Low
BOLD:AAZ0315	Arthropoda	Insecta	Diptera	Ditomyiidae	Symmerus	Symmerus annulatus	Medium
BOLD:ACE1342	Arthropoda	Insecta	Diptera	Dolichopodidae	Medetera	Medetera jacula	Medium
BOLD:ACD2456	Arthropoda	Insecta	Diptera	Dolichopodidae	Medetera	Medetera pallipes	Medium
BOLD:ACA1124	Arthropoda	Insecta	Diptera	Dolichopodidae	Medetera		High
BOLD:ACR5525	Arthropoda	Insecta	Diptera	Dolichopodidae	Medetera		Low
BOLD:AAG4757	Arthropoda	Insecta	Diptera	Drosophilidae	Drosophila	Drosophila subobscura	Low
BOLD:AAC2499	Arthropoda	Insecta	Diptera	Drosophilidae	Drosophila		Medium
BOLD:ACC8963	Arthropoda	Insecta	Diptera	Drosophilidae	Lordiphosa	Lordiphosa fenestrarum	Low
BOLD:ACE9016	Arthropoda	Insecta	Diptera	Drosophilidae	Scaptomyza		High
BOLD:ACF3890	Arthropoda	Insecta	Diptera	Drosophilidae			Low
BOLD:ACD2944	Arthropoda	Insecta	Diptera	Empididae	Empis	Empis livida	Medium
BOLD:ACQ8875	Arthropoda	Insecta	Diptera	Empididae	Empis		Medium
BOLD:AAG2754	Arthropoda	Insecta	Diptera	Ephydridae	Nostima		Low
BOLD:ACZ6583	Arthropoda	Insecta	Diptera	Ephydridae			Low
BOLD:ABA8809	Arthropoda	Insecta	Diptera	Ephydridae			Medium
BOLD:ABU7105	Arthropoda	Insecta	Diptera	Ephydridae			Medium
BOLD:AAU6630	Arthropoda	Insecta	Diptera	Fanniidae	Fannia	Fannia armata	Medium
BOLD:ADK5814	Arthropoda	Insecta	Diptera	Fanniidae	Fannia	Fannia latipalpis	Medium
BOLD:ACO7300	Arthropoda	Insecta	Diptera	Fanniidae	Fannia	Fannia ornata	Low
BOLD:AAG4620	Arthropoda	Insecta	Diptera	Fanniidae	Fannia	Fannia sociella	Low
BOLD:AAF7101	Arthropoda	Insecta	Diptera	Fanniidae	Fannia		Medium
BOLD:AAG0467	Arthropoda	Insecta	Diptera	Heleomyzidae	Suillia	Suillia affinis	Medium
BOLD:ACB5087	Arthropoda	Insecta	Diptera	Hybotidae	Elaphropeza	Elaphropeza ephippiata	High
BOLD:ACC0017	Arthropoda	Insecta	Diptera	Hybotidae	Euthyneura	Euthyneura myrtilli	Low
BOLD:ACD3012	Arthropoda	Insecta	Diptera	Hybotidae	Platypalpus	Platypalpus annulatus	Low
BOLD:ACE8835	Arthropoda	Insecta	Diptera	Hybotidae	Platypalpus	Platypalpus brachystylus	Low
BOLD:ACJ8400	Arthropoda	Insecta	Diptera	Hybotidae	Platypalpus	Platypalpus vegrandis	Low
BOLD:AAF9771	Arthropoda	Insecta	Diptera	Hybotidae	Platypalpus		Low
BOLD:AAN5505	Arthropoda	Insecta	Diptera	Hybotidae	Platypalpus		Medium
BOLD:ACD2988	Arthropoda	Insecta	Diptera	Hybotidae	Trichina	Trichina elongata	Low
BOLD:ACB4574	Arthropoda	Insecta	Diptera	Lauxaniidae	Calliopum	Calliopum aeneum	Medium
BOLD:ACB3224	Arthropoda	Insecta	Diptera	Lauxaniidae	Cnemacantha	Cnemacantha muscaria	Medium
BOLD:ACR4960	Arthropoda	Insecta	Diptera	Lauxaniidae	Sapromyza		Medium
BOLD:ABX3096	Arthropoda	Insecta	Diptera	Lauxaniidae			Low
BOLD:ABV5347	Arthropoda	Insecta	Diptera	Limoniidae	Neolimonia		Medium
BOLD:ABA3821	Arthropoda	Insecta	Diptera	Limoniidae	Pilaria		Low
BOLD:AAI1352	Arthropoda	Insecta	Diptera	Limoniidae			Medium
BOLD:ACR2129	Arthropoda	Insecta	Diptera	Lonchaeidae	Lonchaea		Low
BOLD:ACR4033	Arthropoda	Insecta	Diptera	Muscidae	Coenosia	Coenosia albicornis	Low
BOLD:ACP3222	Arthropoda	Insecta	Diptera	Muscidae	Coenosia	Coenosia atra	High
BOLD:ACG3360	Arthropoda	Insecta	Diptera	Muscidae	Coenosia	Coenosia infantula	Low
BOLD:ACR4672	Arthropoda	Insecta	Diptera	Muscidae	Coenosia	Coenosia testacea	Low
BOLD:AAI6961	Arthropoda	Insecta	Diptera	Muscidae	Helina	Helina lasiophthalma	High
BOLD:AAD0642	Arthropoda	Insecta	Diptera	Muscidae	Helina		Medium
BOLD:AAB8817	Arthropoda	Insecta	Diptera	Muscidae	Muscina	Muscina levida	High
BOLD:AAG1714	Arthropoda	Insecta	Diptera	Muscidae	Muscina	Muscina pascuorum	Low
BOLD:AAL2750	Arthropoda	Insecta	Diptera	Muscidae	Phaonia	Phaonia tuguriorum	High
BOLD:ACP9934	Arthropoda	Insecta	Diptera	Muscidae	Phaonia	Phaonia valida	Medium
BOLD:ABW5574	Arthropoda	Insecta	Diptera	Muscidae	Schoenomyza	Schoenomyza litorella	Medium
BOLD:AAX1493	Arthropoda	Insecta	Diptera	Muscidae			Medium
BOLD:AAI3260	Arthropoda	Insecta	Diptera	Mycetophilidae	Mycetophila	Mycetophila caudata	Medium
BOLD:ABU7342	Arthropoda	Insecta	Diptera	Mycetophilidae	Mycetophila	Mycetophila fungorum	Medium
BOLD:ACI4115	Arthropoda	Insecta	Diptera	Mycetophilidae	Platurocypta	Platurocypta punctum	Low
BOLD:ACP3236	Arthropoda	Insecta	Diptera	Mycetophilidae	Sceptonia	Sceptonia nigra	Medium
BOLD:AAG3628	Arthropoda	Insecta	Diptera	Mycetophilidae			Low
BOLD:ACM2703	Arthropoda	Insecta	Diptera	Opomyzidae	Geomyza		Medium
BOLD:ACD2986	Arthropoda	Insecta	Diptera	Opomyzidae	Opomyza		Low
BOLD:ACB3653	Arthropoda	Insecta	Diptera	Phoridae	Diplonevra		Low
BOLD:ACO8325	Arthropoda	Insecta	Diptera	Phoridae	Megaselia	Megaselia albocingulata	Low
BOLD:ACE2214	Arthropoda	Insecta	Diptera	Phoridae	Megaselia	Megaselia ciliata	Low
BOLD:ACP1058	Arthropoda	Insecta	Diptera	Phoridae	Megaselia	Megaselia clemonsi	Low
BOLD:ADT2646	Arthropoda	Insecta	Diptera	Phoridae	Megaselia	Megaselia giraudii	Low
BOLD:ACG3433	Arthropoda	Insecta	Diptera	Phoridae	Megaselia	Megaselia glabrifrons	Low
BOLD:ACP5869	Arthropoda	Insecta	Diptera	Phoridae	Megaselia	Megaselia gregaria	Medium
BOLD:ACJ2733	Arthropoda	Insecta	Diptera	Phoridae	Megaselia	Megaselia hilaris	Low
BOLD:ADA4621	Arthropoda	Insecta	Diptera	Phoridae	Megaselia	Megaselia lucifrons	Low
BOLD:ABW5554	Arthropoda	Insecta	Diptera	Phoridae	Megaselia	Megaselia manicata	Low
BOLD:ABA6993	Arthropoda	Insecta	Diptera	Phoridae	Megaselia	Megaselia pleuralis	Low
BOLD:ACX6055	Arthropoda	Insecta	Diptera	Phoridae	Megaselia		High
BOLD:AAG3266	Arthropoda	Insecta	Diptera	Phoridae	Megaselia		Low
BOLD:AAP9858	Arthropoda	Insecta	Diptera	Phoridae	Megaselia		Low
BOLD:ABA6987	Arthropoda	Insecta	Diptera	Phoridae	Megaselia		Low
BOLD:ABX2130	Arthropoda	Insecta	Diptera	Phoridae	Megaselia		Low
BOLD:ACC5625	Arthropoda	Insecta	Diptera	Phoridae	Megaselia		Medium
BOLD:ACO7890	Arthropoda	Insecta	Diptera	Phoridae	Megaselia		Low
BOLD:ACP2588	Arthropoda	Insecta	Diptera	Phoridae	Megaselia		Medium
BOLD:AAG3236	Arthropoda	Insecta	Diptera	Phoridae			High
BOLD:ABA6986	Arthropoda	Insecta	Diptera	Phoridae			Low
BOLD:ACR0879	Arthropoda	Insecta	Diptera	Pipunculidae	Cephalops	Cephalops ultimus	Low
BOLD:ACD2546	Arthropoda	Insecta	Diptera	Pipunculidae	Chalarus	Chalarus spurius	Low
BOLD:AAI4097	Arthropoda	Insecta	Diptera	Pipunculidae	Clistoabdominalis	Clistoabdominalis ruralis	Medium
BOLD:ACZ4721	Arthropoda	Insecta	Diptera	Pipunculidae	Eudorylas	Eudorylas slovacus	Medium
BOLD:ACP3585	Arthropoda	Insecta	Diptera	Pipunculidae	Eudorylas	Eudorylas zermattensis	Low
BOLD:ACD2487	Arthropoda	Insecta	Diptera	Pipunculidae	Eudorylas		Low
BOLD:ACE1834	Arthropoda	Insecta	Diptera	Pipunculidae	Eudorylas		Low
BOLD:AAD0917	Arthropoda	Insecta	Diptera	Pipunculidae	Pipunculus	Pipunculus campestris	Medium
BOLD:ACD8702	Arthropoda	Insecta	Diptera	Pipunculidae	Tomosvaryella		Medium
BOLD:ABV5797	Arthropoda	Insecta	Diptera	Platypezidae	Lindneromyia	Lindneromyia dorsalis	High
BOLD:ABV5497	Arthropoda	Insecta	Diptera	Polleniidae	Pollenia	Pollenia amentaria	Medium
BOLD:AAG6745	Arthropoda	Insecta	Diptera	Polleniidae	Pollenia	Pollenia pediculata	Medium
BOLD:AAP2825	Arthropoda	Insecta	Diptera	Polleniidae	Pollenia		Low
BOLD:ACR1090	Arthropoda	Insecta	Diptera	Psilidae			Medium
BOLD:ACG1924	Arthropoda	Insecta	Diptera	Psychodidae	Psychoda	Psychoda cf. satchelli	Low
BOLD:ACR3941	Arthropoda	Insecta	Diptera	Psychodidae	Psychoda	Psychoda gemina	Low
BOLD:AAN8770	Arthropoda	Insecta	Diptera	Psychodidae	Psychoda	Psychoda trinodulosa	Low
BOLD:AAF9306	Arthropoda	Insecta	Diptera	Psychodidae	Psychoda		Medium
BOLD:AAF9317	Arthropoda	Insecta	Diptera	Psychodidae	Psychoda		Low
BOLD:AAF9314	Arthropoda	Insecta	Diptera	Psychodidae	Psychoda		Medium
BOLD:AAL7819	Arthropoda	Insecta	Diptera	Psychodidae	Psychoda		High
BOLD:ACM7618	Arthropoda	Insecta	Diptera	Psychodidae	Trichopsychoda	Trichopsychoda hirtella	Medium
BOLD:AAF9311	Arthropoda	Insecta	Diptera	Psychodidae			Low
BOLD:ACG6331	Arthropoda	Insecta	Diptera	Psychodidae			Low
BOLD:ACQ9688	Arthropoda	Insecta	Diptera	Psychodidae			Low
BOLD:ACG4180	Arthropoda	Insecta	Diptera	Psychodidae			Medium
BOLD:ACP7778	Arthropoda	Insecta	Diptera	Rhinophoridae	Phyto	Phyto melanocephala	Low
BOLD:AAX1768	Arthropoda	Insecta	Diptera	Rhinophoridae			Medium
BOLD:ACD2673	Arthropoda	Insecta	Diptera	Sarcophagidae	Blaesoxipha	Blaesoxipha plumicornis	Low
BOLD:ACQ9508	Arthropoda	Insecta	Diptera	Sarcophagidae	Sarcophaga	Sarcophaga kentejana	Medium
BOLD:AAZ0264	Arthropoda	Insecta	Diptera	Sarcophagidae	Sarcophaga		Medium
BOLD:AAG6743	Arthropoda	Insecta	Diptera	Sarcophagidae	Sarcophaga		High
BOLD:AAX9423	Arthropoda	Insecta	Diptera	Sarcophagidae	Sarcophaga		Medium
BOLD:AAV1366	Arthropoda	Insecta	Diptera	Sciaridae	Bradysia	Bradysia fenestralis	High
BOLD:ACR4350	Arthropoda	Insecta	Diptera	Sciaridae	Bradysia	Bradysia placida	High
BOLD:ACK0021	Arthropoda	Insecta	Diptera	Sciaridae	Bradysia	Bradysia polonica	Low
BOLD:ABA0929	Arthropoda	Insecta	Diptera	Sciaridae	Bradysia	Bradysia scabricornis	Medium
BOLD:AAH3947/BOLD:ABA6488	Arthropoda	Insecta	Diptera	Sciaridae	Bradysia	Bradysia trivittata	High
BOLD:AAY6412	Arthropoda	Insecta	Diptera	Sciaridae	Bradysia	Bradysia urticae	Medium
BOLD:ACD9543	Arthropoda	Insecta	Diptera	Sciaridae	Bradysia		Medium
BOLD:AAM9252	Arthropoda	Insecta	Diptera	Sciaridae	Bradysia		Medium
BOLD:AAU6537	Arthropoda	Insecta	Diptera	Sciaridae	Corynoptera	Corynoptera cuniculata	Low
BOLD:AAN6453	Arthropoda	Insecta	Diptera	Sciaridae	Corynoptera	Corynoptera globiformis	Medium
BOLD:AAN6447	Arthropoda	Insecta	Diptera	Sciaridae	Corynoptera	Corynoptera perpusilla	High
BOLD:AAU6542	Arthropoda	Insecta	Diptera	Sciaridae	Corynoptera	Corynoptera subcavipes	Low
BOLD:ACQ8798	Arthropoda	Insecta	Diptera	Sciaridae	Corynoptera	Corynoptera tridentata	Medium
BOLD:AAH3960	Arthropoda	Insecta	Diptera	Sciaridae	Cratyna	Cratyna fulvicauda	High
BOLD:AAZ0294	Arthropoda	Insecta	Diptera	Sciaridae	Cratyna		Low
BOLD:AAH3983	Arthropoda	Insecta	Diptera	Sciaridae	Ctenosciara	Ctenosciara hyalipennis	Medium
BOLD:ACC5752	Arthropoda	Insecta	Diptera	Sciaridae	Dolichosciara		Low
BOLD:AAH3640	Arthropoda	Insecta	Diptera	Sciaridae	Epidapus	Epidapus absconditus	Low
BOLD:ACI9623	Arthropoda	Insecta	Diptera	Sciaridae	Leptosciarella	Leptosciarella scutellata	High
BOLD:ACE2216	Arthropoda	Insecta	Diptera	Sciaridae	Leptosciarella	Leptosciarella trochanterata	Low
BOLD:ABA1215	Arthropoda	Insecta	Diptera	Sciaridae	Lycoriella		High
BOLD:ACK1466	Arthropoda	Insecta	Diptera	Sciaridae	Peyerimhoffia	Peyerimhoffia vagabunda	Low
BOLD:ACP3972	Arthropoda	Insecta	Diptera	Sciaridae	Pseudolycoriella	Pseudolycoriella brunnea	Medium
BOLD:AAN6431	Arthropoda	Insecta	Diptera	Sciaridae	Scatopsciara		Medium
BOLD:ACR3886	Arthropoda	Insecta	Diptera	Sciaridae	Schwenckfeldina	Schwenckfeldina carbonaria	High
BOLD:AEC1455	Arthropoda	Insecta	Diptera	Sciaridae	Sciara	Sciara hebes	Low
BOLD:ACM6625	Arthropoda	Insecta	Diptera	Sciaridae			High
BOLD:ACS2531	Arthropoda	Insecta	Diptera	Sepsidae	Sepsis	Sepsis punctum	Low
BOLD:AAM3554	Arthropoda	Insecta	Diptera	Simuliidae	Simulium		Low
BOLD:AAM4036	Arthropoda	Insecta	Diptera	Simuliidae	Simulium		Low
BOLD:AAG7283	Arthropoda	Insecta	Diptera	Sphaeroceridae	Apteromyia		Low
BOLD:ACC1517	Arthropoda	Insecta	Diptera	Sphaeroceridae	Copromyza	Copromyza stercoraria	Medium
BOLD:AAV0763	Arthropoda	Insecta	Diptera	Sphaeroceridae	Ischiolepta	Ischiolepta pusilla	Medium
BOLD:AAG7306	Arthropoda	Insecta	Diptera	Sphaeroceridae	Minilimosina	Minilimosina vitripennis	Low
BOLD:ABX2144	Arthropoda	Insecta	Diptera	Sphaeroceridae	Opacifrons	Opacifrons coxata	Low
BOLD:ACD2876	Arthropoda	Insecta	Diptera	Sphaeroceridae	Pteremis	Pteremis fenestralis	Low
BOLD:AAP3626	Arthropoda	Insecta	Diptera	Sphaeroceridae	Pullimosina	Pullimosina heteroneura	High
BOLD:AAG7284	Arthropoda	Insecta	Diptera	Sphaeroceridae	Pullimosina	Pullimosina pullula	Medium
BOLD:ACG3635	Arthropoda	Insecta	Diptera	Sphaeroceridae	Pullimosina	Pullimosina vulgesta	Medium
BOLD:ACF9400	Arthropoda	Insecta	Diptera	Sphaeroceridae	Spelobia	Spelobia clunipes	Low
BOLD:AAG7028	Arthropoda	Insecta	Diptera	Sphaeroceridae	Spelobia	Spelobia manicata	Medium
BOLD:AAN6415	Arthropoda	Insecta	Diptera	Sphaeroceridae	Spelobia	Spelobia quinata	Medium
BOLD:AAG7312	Arthropoda	Insecta	Diptera	Sphaeroceridae	Spelobia		Low
BOLD:AAL7752	Arthropoda	Insecta	Diptera	Sphaeroceridae	Spelobia		Low
BOLD:AAG6826	Arthropoda	Insecta	Diptera	Sphaeroceridae			High
BOLD:AAG7281	Arthropoda	Insecta	Diptera	Sphaeroceridae			Medium
BOLD:AAN6506	Arthropoda	Insecta	Diptera	Stratiomyidae	Microchrysa		High
BOLD:ABV3419	Arthropoda	Insecta	Diptera	Stratiomyidae	Pachygaster		Medium
BOLD:ACI9008	Arthropoda	Insecta	Diptera	Stratiomyidae	Sargus	Sargus bipunctatus	Medium
BOLD:AAC6833	Arthropoda	Insecta	Diptera	Syrphidae	Episyrphus		High
BOLD:AAQ4086	Arthropoda	Insecta	Diptera	Syrphidae	Fagisyrphus		Low
BOLD:AAB2866	Arthropoda	Insecta	Diptera	Syrphidae	Melanostoma		High
BOLD:AAZ4514	Arthropoda	Insecta	Diptera	Syrphidae	Parasyrphus	Parasyrphus punctulatus	Low
BOLD:AAY3612	Arthropoda	Insecta	Diptera	Syrphidae	Pipizella		Low
BOLD:AAL7898	Arthropoda	Insecta	Diptera	Syrphidae	Platycheirus		Low
BOLD:AAG4665	Arthropoda	Insecta	Diptera	Syrphidae	Platycheirus		Low
BOLD:ACF4733	Arthropoda	Insecta	Diptera	Syrphidae	Platycheirus		Low
BOLD:AAA7374	Arthropoda	Insecta	Diptera	Syrphidae	Sphaerophoria		High
BOLD:AAA4570	Arthropoda	Insecta	Diptera	Syrphidae	Syrphus	Syrphus ribesii	Low
BOLD:AAB2384	Arthropoda	Insecta	Diptera	Syrphidae			Low
BOLD:AAB5577	Arthropoda	Insecta	Diptera	Syrphidae			Low
BOLD:ABV4561	Arthropoda	Insecta	Diptera	Tachinidae	Actia	Actia lamia	Low
BOLD:AAV9202	Arthropoda	Insecta	Diptera	Tachinidae	Cylindromyia	Cylindromyia brassicaria	Medium
BOLD:ACD3084	Arthropoda	Insecta	Diptera	Tachinidae	Labigastera	Labigastera forcipata	Medium
BOLD:AAN9761	Arthropoda	Insecta	Diptera	Tachinidae	Meigenia	Meigenia mutabilis	Medium
BOLD:ACB0186	Arthropoda	Insecta	Diptera	Tachinidae	Microsoma	Microsoma exiguum	Low
BOLD:AAY2262	Arthropoda	Insecta	Diptera	Tachinidae	Phasia	Phasia aurigera	Low
BOLD:AAY2258	Arthropoda	Insecta	Diptera	Tachinidae	Phasia	Phasia barbifrons	Low
BOLD:AAG2311	Arthropoda	Insecta	Diptera	Tachinidae	Phasia		Low
BOLD:AAG2108	Arthropoda	Insecta	Diptera	Tachinidae	Siphona		Low
BOLD:AAV8821	Arthropoda	Insecta	Diptera	Tachinidae	Solieria		High
BOLD:ACF3735	Arthropoda	Insecta	Diptera	Tachinidae	Spallanzania	Spallanzania hebes	Low
BOLD:AAC4016	Arthropoda	Insecta	Diptera	Tephritidae	Urophora	Urophora quadrifasciata	Low
BOLD:AAC9753	Arthropoda	Insecta	Diptera	Tephritidae	Xyphosia	Xyphosia miliaria	Medium
BOLD:ABW3498	Arthropoda	Insecta	Diptera	Tipulidae	Nephrotoma	Nephrotoma flavescens	Medium
BOLD:AAE7386	Arthropoda	Insecta	Diptera	Tipulidae	Tipula	Tipula paludosa	Medium
BOLD:AAJ7105	Arthropoda	Insecta	Diptera				Low
BOLD:ACI9053	Arthropoda	Insecta	Diptera				Medium
BOLD:AAN5417	Arthropoda	Insecta	Diptera				Medium
BOLD:ACB8904	Arthropoda	Insecta	Diptera				Low
BOLD:AAP2864	Arthropoda	Insecta	Diptera				Medium
BOLD:AAG9974	Arthropoda	Insecta	Diptera				Medium
BOLD:ABU5984	Arthropoda	Insecta	Diptera				Low
BOLD:AAZ5626	Arthropoda	Insecta	Diptera				Medium
BOLD:ACR4237	Arthropoda	Insecta	Diptera				High
BOLD:AAC2855	Arthropoda	Insecta	Diptera				Low
BOLD:AAZ5973	Arthropoda	Insecta	Diptera				Medium
BOLD:ADL0954	Arthropoda	Insecta	Diptera				Medium
BOLD:AAG3914	Arthropoda	Insecta	Diptera				Low
BOLD:ACP4857	Arthropoda	Insecta	Diptera				Medium
BOLD:ADK7754	Arthropoda	Insecta	Diptera				Low
BOLD:AAM1760	Arthropoda	Insecta	Ephemeroptera	Baetidae	Baetis		Low
BOLD:ACC4413	Arthropoda	Insecta	Hemiptera	Aleyrodidae	Aleyrodes	Aleyrodes lonicerae	Medium
BOLD:ABU8770	Arthropoda	Insecta	Hemiptera	Anthocoridae	Orius		Low
BOLD:AAB1787	Arthropoda	Insecta	Hemiptera	Aphididae	Acyrthosiphon	Acyrthosiphon pisum	Medium
BOLD:AAH2871	Arthropoda	Insecta	Hemiptera	Aphididae	Anoecia		Medium
BOLD:AAA3070	Arthropoda	Insecta	Hemiptera	Aphididae	Aphis		Low
BOLD:AAB7937	Arthropoda	Insecta	Hemiptera	Aphididae	Aphis		Medium
BOLD:AAC1165	Arthropoda	Insecta	Hemiptera	Aphididae	Brachycaudus		Low
BOLD:AAE3015	Arthropoda	Insecta	Hemiptera	Aphididae	Capitophorus		Low
BOLD:ACL3288	Arthropoda	Insecta	Hemiptera	Aphididae	Dysaphis		Low
BOLD:AAB8566	Arthropoda	Insecta	Hemiptera	Aphididae	Hyperomyzus		Low
BOLD:AAA7683	Arthropoda	Insecta	Hemiptera	Aphididae	Myzus	Myzus persicae	Medium
BOLD:AAD0902	Arthropoda	Insecta	Hemiptera	Aphididae	Nearctaphis	Nearctaphis bakeri	Low
BOLD:AAD1826	Arthropoda	Insecta	Hemiptera	Aphididae	Pemphigus	Pemphigus bursarius	Low
BOLD:AAB4894	Arthropoda	Insecta	Hemiptera	Aphididae	Sitobion	Sitobion avenae	Low
BOLD:AAG3894	Arthropoda	Insecta	Hemiptera	Aphididae	Tetraneura		Medium
BOLD:AAE7703	Arthropoda	Insecta	Hemiptera	Aphididae	Therioaphis	Therioaphis riehmi	Low
BOLD:ACL3424	Arthropoda	Insecta	Hemiptera	Aphididae	Uroleucon		Low
BOLD:ACL4208	Arthropoda	Insecta	Hemiptera	Aphididae	Uroleucon		Low
BOLD:AAC1285	Arthropoda	Insecta	Hemiptera	Aphididae	Uroleucon		Medium
BOLD:AAI1634	Arthropoda	Insecta	Hemiptera	Aphididae			Low
BOLD:ACQ4574	Arthropoda	Insecta	Hemiptera	Cicadellidae	Agallia	Agallia consobrina	High
BOLD:ACK8996	Arthropoda	Insecta	Hemiptera	Cicadellidae	Alebra	Alebra wahlbergi	Low
BOLD:ACR1103	Arthropoda	Insecta	Hemiptera	Cicadellidae	Allygus	Allygus modestus	Medium
BOLD:ACK9158	Arthropoda	Insecta	Hemiptera	Cicadellidae	Alnetoidia	Alnetoidia alneti	High
BOLD:AAW5226	Arthropoda	Insecta	Hemiptera	Cicadellidae	Aphrodes		Medium
BOLD:ACP6238	Arthropoda	Insecta	Hemiptera	Cicadellidae	Arboridia	Arboridia pusilla	Medium
BOLD:ACB8347	Arthropoda	Insecta	Hemiptera	Cicadellidae	Cicadella	Cicadella viridis	Low
BOLD:AAY6741	Arthropoda	Insecta	Hemiptera	Cicadellidae	Empoasca		High
BOLD:AAN8406	Arthropoda	Insecta	Hemiptera	Cicadellidae	Empoasca		High
BOLD:AAG8839	Arthropoda	Insecta	Hemiptera	Cicadellidae	Errastunus		Low
BOLD:ACR2915	Arthropoda	Insecta	Hemiptera	Cicadellidae	Eupteryx	Eupteryx tenella	Medium
BOLD:AAZ0265	Arthropoda	Insecta	Hemiptera	Cicadellidae	Eupteryx		High
BOLD:ACO8254	Arthropoda	Insecta	Hemiptera	Cicadellidae	Eupteryx		Low
BOLD:ABW2937	Arthropoda	Insecta	Hemiptera	Cicadellidae	Fagocyba	Fagocyba douglasi	Low
BOLD:ACO0570	Arthropoda	Insecta	Hemiptera	Cicadellidae	Kybos	Kybos abstrusus	Low
BOLD:AAG8804	Arthropoda	Insecta	Hemiptera	Cicadellidae	Psammotettix		Low
BOLD:ABV4445	Arthropoda	Insecta	Hemiptera	Cicadellidae	Psammotettix		Low
BOLD:ACC4476/BOLD:ACR2655	Arthropoda	Insecta	Hemiptera	Cicadellidae	Ribautiana	Ribautiana debilis	High
BOLD:AAN8417	Arthropoda	Insecta	Hemiptera	Cicadellidae	Typhlocyba	Typhlocyba frustrator	Medium
BOLD:ACP0606	Arthropoda	Insecta	Hemiptera	Cicadellidae	Typhlocyba		Low
BOLD:ACB7860	Arthropoda	Insecta	Hemiptera	Cicadellidae	Zyginidia	Zyginidia scutellaris	High
BOLD:ACI5079	Arthropoda	Insecta	Hemiptera	Cicadellidae			Low
BOLD:ACQ5008	Arthropoda	Insecta	Hemiptera	Cicadellidae			High
BOLD:ACR2976	Arthropoda	Insecta	Hemiptera	Cicadellidae			Medium
BOLD:ACR5529	Arthropoda	Insecta	Hemiptera	Cicadellidae			Medium
BOLD:AAG1952	Arthropoda	Insecta	Hemiptera	Cixiidae	Cixius		Low
BOLD:ABW9608	Arthropoda	Insecta	Hemiptera	Coreidae	Ceraleptus	Ceraleptus gracilicornis	Medium
BOLD:AAY8971	Arthropoda	Insecta	Hemiptera	Coreidae	Coreus	Coreus marginatus	Medium
BOLD:ACO7826	Arthropoda	Insecta	Hemiptera	Delphacidae	Dicranotropis	Dicranotropis hamata	Low
BOLD:ABY1518	Arthropoda	Insecta	Hemiptera	Delphacidae	Laodelphax	Laodelphax striatella	High
BOLD:AAY8761	Arthropoda	Insecta	Hemiptera	Lygaeidae	Kleidocerys	Kleidocerys resedae	Low
BOLD:ACE7444	Arthropoda	Insecta	Hemiptera	Miridae	Adelphocoris	Adelphocoris lineolatus	High
BOLD:ABY7543	Arthropoda	Insecta	Hemiptera	Miridae	Adelphocoris		Medium
BOLD:ABW9275	Arthropoda	Insecta	Hemiptera	Miridae	Apolygus		Low
BOLD:AAY9446	Arthropoda	Insecta	Hemiptera	Miridae	Charagochilus		Low
BOLD:ACD1511	Arthropoda	Insecta	Hemiptera	Miridae	Chlamydatus	Chlamydatus pullus	Low
BOLD:AAG8966	Arthropoda	Insecta	Hemiptera	Miridae	Closterotomus		Medium
BOLD:AAY8966	Arthropoda	Insecta	Hemiptera	Miridae	Lygus		Low
BOLD:ABZ1405	Arthropoda	Insecta	Hemiptera	Miridae	Lygus		High
BOLD:AAZ2266	Arthropoda	Insecta	Hemiptera	Miridae	Notostira	Notostira elongata	Medium
BOLD:AAI2327	Arthropoda	Insecta	Hemiptera	Miridae	Orthocephalus	Orthocephalus saltator	Low
BOLD:ACY1577	Arthropoda	Insecta	Hemiptera	Miridae	Orthotylus	Orthotylus concolor	Low
BOLD:ABW9673	Arthropoda	Insecta	Hemiptera	Miridae	Pilophorus	Pilophorus simulans	Low
BOLD:AAE3943	Arthropoda	Insecta	Hemiptera	Miridae	Plagiognathus	Plagiognathus chrysanthemi	Low
BOLD:AAH9481	Arthropoda	Insecta	Hemiptera	Miridae	Plagiognathus		Low
BOLD:ABU9372	Arthropoda	Insecta	Hemiptera	Miridae	Rhabdomiris	Rhabdomiris striatellus	Low
BOLD:AAY9091	Arthropoda	Insecta	Hemiptera	Miridae	Stenodema	Stenodema calcarata	Low
BOLD:AAY9089	Arthropoda	Insecta	Hemiptera	Miridae	Stenodema	Stenodema laevigata	Low
BOLD:AAZ3133	Arthropoda	Insecta	Hemiptera	Miridae	Stenodema		Low
BOLD:AAY9075	Arthropoda	Insecta	Hemiptera	Nabidae	Himacerus	Himacerus mirmicoides	Low
BOLD:AAZ2988	Arthropoda	Insecta	Hemiptera	Nabidae	Himacerus		Low
BOLD:AAZ3346	Arthropoda	Insecta	Hemiptera	Nabidae	Nabis		Medium
BOLD:AAY9083	Arthropoda	Insecta	Hemiptera	Pentatomidae	Aelia	Aelia acuminata	Low
BOLD:AAP3525	Arthropoda	Insecta	Hemiptera	Pentatomidae	Dolycoris		Medium
BOLD:ABY3233	Arthropoda	Insecta	Hemiptera	Pentatomidae	Eurydema	Eurydema oleracea	Medium
BOLD:AAG8727	Arthropoda	Insecta	Hemiptera	Pentatomidae	Palomena	Palomena prasina	Medium
BOLD:AAY9491	Arthropoda	Insecta	Hemiptera	Pentatomidae	Piezodorus	Piezodorus lituratus	Low
BOLD:AAZ9928	Arthropoda	Insecta	Hemiptera	Piesmatidae	Piesma	Piesma maculatum	Medium
BOLD:AAF6923	Arthropoda	Insecta	Hemiptera	Pseudococcidae	Pseudococcus	Pseudococcus viburni	Low
BOLD:ADU2389	Arthropoda	Insecta	Hemiptera	Psyllidae	Psylla	Psylla alni	Medium
BOLD:ABW9272	Arthropoda	Insecta	Hemiptera	Rhyparochromidae	Beosus	Beosus maritimus	High
BOLD:ACA7442	Arthropoda	Insecta	Hemiptera	Rhyparochromidae	Graptopeltus	Graptopeltus lynceus	Low
BOLD:AAF4462	Arthropoda	Insecta	Hemiptera	Rhyparochromidae	Megalonotus		Low
BOLD:AAY9499	Arthropoda	Insecta	Hemiptera	Rhyparochromidae			Medium
BOLD:AAY8938	Arthropoda	Insecta	Hemiptera	Rhyparochromidae			Medium
BOLD:AAZ2038	Arthropoda	Insecta	Hemiptera	Rhyparochromidae			Low
BOLD:AAZ1069	Arthropoda	Insecta	Hemiptera	Tingidae	Kalama		Low
BOLD:ACD5782	Arthropoda	Insecta	Hemiptera	Triozidae	Trioza	Trioza urticae	Low
BOLD:AAK0232	Arthropoda	Insecta	Hymenoptera	Andrenidae	Andrena	Andrena labialis	Low
BOLD:AAJ2143	Arthropoda	Insecta	Hymenoptera	Andrenidae	Andrena		Low
BOLD:AAA2326	Arthropoda	Insecta	Hymenoptera	Apidae	Apis		Low
BOLD:AAD2566	Arthropoda	Insecta	Hymenoptera	Apidae	Bombus		Low
BOLD:AAC4378	Arthropoda	Insecta	Hymenoptera	Apidae	Bombus		Low
BOLD:ABZ2397	Arthropoda	Insecta	Hymenoptera	Apidae	Eucera	Eucera nigrescens	Medium
BOLD:AAV6633	Arthropoda	Insecta	Hymenoptera	Bembicidae	Didineis	Didineis lunicornis	Low
BOLD:ACP4729	Arthropoda	Insecta	Hymenoptera	Bethylidae			Low
BOLD:ACR3410	Arthropoda	Insecta	Hymenoptera	Bethylidae			Low
BOLD:AAA7796	Arthropoda	Insecta	Hymenoptera	Braconidae	Aleiodes	Aleiodes pictus agg.	High
BOLD:AAA4188	Arthropoda	Insecta	Hymenoptera	Braconidae	Aphidius		Medium
BOLD:AAJ1250	Arthropoda	Insecta	Hymenoptera	Braconidae	Aphidius		Low
BOLD:ABZ3101	Arthropoda	Insecta	Hymenoptera	Braconidae	Aphidius		Medium
BOLD:ACE4724	Arthropoda	Insecta	Hymenoptera	Braconidae	Asobara		Medium
BOLD:AAZ8980	Arthropoda	Insecta	Hymenoptera	Braconidae	Bracon		Low
BOLD:AAG1272	Arthropoda	Insecta	Hymenoptera	Braconidae	Chorebus	Chorebus senilis	Low
BOLD:ACF1241	Arthropoda	Insecta	Hymenoptera	Braconidae	Cotesia	Cotesia telengai	Low
BOLD:AAA9386	Arthropoda	Insecta	Hymenoptera	Braconidae	Cotesia		Low
BOLD:ABZ6416	Arthropoda	Insecta	Hymenoptera	Braconidae	Cotesia		Medium
BOLD:AAG1421	Arthropoda	Insecta	Hymenoptera	Braconidae	Diaeretiella		Low
BOLD:AAA7636	Arthropoda	Insecta	Hymenoptera	Braconidae	Dinotrema		Low
BOLD:AAA4780	Arthropoda	Insecta	Hymenoptera	Braconidae	Glyptapanteles		Low
BOLD:AAG6199	Arthropoda	Insecta	Hymenoptera	Braconidae	Leiophron	Leiophron pallidistigma	Low
BOLD:ACO8727	Arthropoda	Insecta	Hymenoptera	Braconidae	Phaenocarpa	Phaenocarpa conspurcator	Medium
BOLD:ACJ0958	Arthropoda	Insecta	Hymenoptera	Braconidae	Triaspis	Triaspis pallipes	High
BOLD:AAU8585	Arthropoda	Insecta	Hymenoptera	Braconidae	Trioxys		High
BOLD:AAU8583	Arthropoda	Insecta	Hymenoptera	Braconidae			Low
BOLD:ACG3772	Arthropoda	Insecta	Hymenoptera	Braconidae			High
BOLD:AAY6949	Arthropoda	Insecta	Hymenoptera	Chrysididae	Chrysis		Low
BOLD:AAM4013	Arthropoda	Insecta	Hymenoptera	Crabronidae	Lestica	Lestica clypeata	Low
BOLD:AAN3726	Arthropoda	Insecta	Hymenoptera	Crabronidae	Trypoxylon	Trypoxylon clavicerum	Low
BOLD:ACG8044	Arthropoda	Insecta	Hymenoptera	Diapriidae	Belyta	Belyta sanguinolenta	Low
BOLD:AAU8736	Arthropoda	Insecta	Hymenoptera	Diapriidae	Belyta	Belyta validicornis	Medium
BOLD:ADU7317	Arthropoda	Insecta	Hymenoptera	Diapriidae	Trichopria	Trichopria nigra	Medium
BOLD:ACM8202	Arthropoda	Insecta	Hymenoptera	Encyrtidae	Copidosoma	Copidosoma floridanum	Medium
BOLD:ACY1279	Arthropoda	Insecta	Hymenoptera	Eulophidae	Euplectrus	Euplectrus carinifer	Medium
BOLD:ACI8935	Arthropoda	Insecta	Hymenoptera	Eulophidae	Hemiptarsenus	Hemiptarsenus unguicellus	Low
BOLD:ADB9824	Arthropoda	Insecta	Hymenoptera	Formicidae	Aphaenogaster	Aphaenogaster subterranea	Low
BOLD:AAE1002	Arthropoda	Insecta	Hymenoptera	Formicidae	Formica		High
BOLD:ABW3890	Arthropoda	Insecta	Hymenoptera	Formicidae	Lasius	Lasius flavus	Medium
BOLD:AAD0304	Arthropoda	Insecta	Hymenoptera	Formicidae	Lasius	Lasius fuliginosus	Medium
BOLD:ABZ8330	Arthropoda	Insecta	Hymenoptera	Formicidae	Lasius		High
BOLD:AAE1554	Arthropoda	Insecta	Hymenoptera	Formicidae	Lasius		Low
BOLD:ABW2353	Arthropoda	Insecta	Hymenoptera	Formicidae	Myrmecina	Myrmecina graminicola	Medium
BOLD:AAU2930	Arthropoda	Insecta	Hymenoptera	Formicidae	Ponera	Ponera coarctata	Medium
BOLD:AAO1114	Arthropoda	Insecta	Hymenoptera	Formicidae	Temnothorax	Temnothorax affinis	Low
BOLD:AAA9053	Arthropoda	Insecta	Hymenoptera	Formicidae			Low
BOLD:ACF5792	Arthropoda	Insecta	Hymenoptera	Formicidae			High
BOLD:AAZ1489	Arthropoda	Insecta	Hymenoptera	Halictidae	Lasioglossum	Lasioglossum glabriusculum	Medium
BOLD:AAE5496	Arthropoda	Insecta	Hymenoptera	Halictidae	Lasioglossum	Lasioglossum malachurum	Low
BOLD:AAD0331	Arthropoda	Insecta	Hymenoptera	Halictidae	Sphecodes		Medium
BOLD:AAG7768	Arthropoda	Insecta	Hymenoptera	Ichneumonidae	Aritranis		Low
BOLD:ABU6839	Arthropoda	Insecta	Hymenoptera	Ichneumonidae	Blapsidotes	Blapsidotes vicinus	Low
BOLD:ACR0641	Arthropoda	Insecta	Hymenoptera	Ichneumonidae	Campoletis	Campoletis annulata	Low
BOLD:ACG6631	Arthropoda	Insecta	Hymenoptera	Ichneumonidae	Campoplex		Low
BOLD:ACP1357	Arthropoda	Insecta	Hymenoptera	Ichneumonidae	Casinaria	Casinaria mesozosta	Low
BOLD:ACE3621	Arthropoda	Insecta	Hymenoptera	Ichneumonidae	Clistopyga	Clistopyga incitator	Medium
BOLD:AAJ5832	Arthropoda	Insecta	Hymenoptera	Ichneumonidae	Ctenichneumon		Low
BOLD:AAH1951	Arthropoda	Insecta	Hymenoptera	Ichneumonidae	Diadegma	Diadegma consumptor	Medium
BOLD:AAE7569	Arthropoda	Insecta	Hymenoptera	Ichneumonidae	Diadegma	Diadegma fenestrale	Medium
BOLD:ACG8277	Arthropoda	Insecta	Hymenoptera	Ichneumonidae	Dichrogaster		Low
BOLD:AAN3058	Arthropoda	Insecta	Hymenoptera	Ichneumonidae	Diphyus	Diphyus quadripunctorius	Medium
BOLD:AAD4214	Arthropoda	Insecta	Hymenoptera	Ichneumonidae	Diplazon		High
BOLD:ACO6370	Arthropoda	Insecta	Hymenoptera	Ichneumonidae	Encrateola		Low
BOLD:ACH4275	Arthropoda	Insecta	Hymenoptera	Ichneumonidae	Exetastes	Exetastes adpressorius	Medium
BOLD:AAI5646	Arthropoda	Insecta	Hymenoptera	Ichneumonidae	Gelis	Gelis areator	Low
BOLD:ACF8965	Arthropoda	Insecta	Hymenoptera	Ichneumonidae	Gelis	Gelis festinans	Medium
BOLD:AAU9315	Arthropoda	Insecta	Hymenoptera	Ichneumonidae	Gelis		Low
BOLD:AAI2264	Arthropoda	Insecta	Hymenoptera	Ichneumonidae	Hybrizon		Medium
BOLD:AAU9767	Arthropoda	Insecta	Hymenoptera	Ichneumonidae	Hyposoter		High
BOLD:ACE1050	Arthropoda	Insecta	Hymenoptera	Ichneumonidae	Isadelphus	Isadelphus coriarius	Low
BOLD:AAW9099	Arthropoda	Insecta	Hymenoptera	Ichneumonidae	Itoplectis	Itoplectis maculator	Low
BOLD:ACQ9363	Arthropoda	Insecta	Hymenoptera	Ichneumonidae	Lissonota	Lissonota errabunda	Low
BOLD:ACY9494	Arthropoda	Insecta	Hymenoptera	Ichneumonidae	Lissonota	Lissonota fundator	Medium
BOLD:ACX8049	Arthropoda	Insecta	Hymenoptera	Ichneumonidae	Lissonota		Low
BOLD:ABU8474	Arthropoda	Insecta	Hymenoptera	Ichneumonidae	Lysibia		Low
BOLD:AAH1499	Arthropoda	Insecta	Hymenoptera	Ichneumonidae	Meloboris	Meloboris collector	Low
BOLD:AAF0483	Arthropoda	Insecta	Hymenoptera	Ichneumonidae	Mesochorus		Medium
BOLD:ACL8330	Arthropoda	Insecta	Hymenoptera	Ichneumonidae	Olesicampe		Low
BOLD:ABV1040	Arthropoda	Insecta	Hymenoptera	Ichneumonidae	Phygadeuon	Phygadeuon trichops	High
BOLD:ABV1041	Arthropoda	Insecta	Hymenoptera	Ichneumonidae	Phygadeuon		Medium
BOLD:ACH4232	Arthropoda	Insecta	Hymenoptera	Ichneumonidae	Phygadeuon		Medium
BOLD:AAI2735	Arthropoda	Insecta	Hymenoptera	Ichneumonidae	Pimpla	Pimpla spuria	Low
BOLD:ADL8378	Arthropoda	Insecta	Hymenoptera	Ichneumonidae	Promethes	Promethes sulcator	High
BOLD:ABY5262	Arthropoda	Insecta	Hymenoptera	Ichneumonidae	Pseudoamblyteles	Pseudoamblyteles homocerus	Low
BOLD:AAN8654	Arthropoda	Insecta	Hymenoptera	Ichneumonidae	Stenomacrus	Stenomacrus merula	Low
BOLD:ACF9868	Arthropoda	Insecta	Hymenoptera	Ichneumonidae	Stenomacrus		High
BOLD:AAG6192	Arthropoda	Insecta	Hymenoptera	Ichneumonidae	Sussaba		Medium
BOLD:AAH1949	Arthropoda	Insecta	Hymenoptera	Ichneumonidae	Syrphophilus	Syrphophilus bizonarius	Medium
BOLD:AAY6898	Arthropoda	Insecta	Hymenoptera	Ichneumonidae	Theroscopus	Theroscopus trifasciatus	Medium
BOLD:ABW9261	Arthropoda	Insecta	Hymenoptera	Ichneumonidae	Zatypota	Zatypota bohemani	High
BOLD:AAG7458	Arthropoda	Insecta	Hymenoptera	Ichneumonidae			Medium
BOLD:ACP3932	Arthropoda	Insecta	Hymenoptera	Ichneumonidae			Low
BOLD:ACF8839	Arthropoda	Insecta	Hymenoptera	Ichneumonidae			Low
BOLD:AAH1536	Arthropoda	Insecta	Hymenoptera	Ichneumonidae			Medium
BOLD:AAI4432	Arthropoda	Insecta	Hymenoptera	Ichneumonidae			Low
BOLD:ABA8667	Arthropoda	Insecta	Hymenoptera	Ichneumonidae			Medium
BOLD:AAE8983	Arthropoda	Insecta	Hymenoptera	Ichneumonidae			Low
BOLD:ACR2933	Arthropoda	Insecta	Hymenoptera	Ichneumonidae			Medium
BOLD:ABY2625	Arthropoda	Insecta	Hymenoptera	Pemphredonidae	Spilomena	Spilomena beata	Medium
BOLD:ABW3832	Arthropoda	Insecta	Hymenoptera	Pemphredonidae	Spilomena	Spilomena troglodytes	Low
BOLD:ACR0212	Arthropoda	Insecta	Hymenoptera	Perilampidae	Perilampus		Low
BOLD:ABA5974	Arthropoda	Insecta	Hymenoptera	Pompilidae	Agenioideus	Agenioideus cinctellus	Low
BOLD:AAN4110	Arthropoda	Insecta	Hymenoptera	Pompilidae			Low
BOLD:ACK1307	Arthropoda	Insecta	Hymenoptera	Pteromalidae	Coelopisthia	Coelopisthia extenta	Medium
BOLD:ADT9190	Arthropoda	Insecta	Hymenoptera	Pteromalidae	Trichomalus	Trichomalus helvipes	Low
BOLD:ABA2058	Arthropoda	Insecta	Hymenoptera	Pteromalidae	Trichomalus	Trichomalus perfectus	Low
BOLD:ACI9027	Arthropoda	Insecta	Hymenoptera	Pteromalidae			Low
BOLD:ADZ9548	Arthropoda	Insecta	Hymenoptera	Pteromalidae			Low
BOLD:AAM3993	Arthropoda	Insecta	Hymenoptera	Sphecidae	Sphex	Sphex funerarius	Low
BOLD:AAE6121	Arthropoda	Insecta	Hymenoptera	Tenthredinidae	Allantus		Medium
BOLD:AAP1621	Arthropoda	Insecta	Hymenoptera	Tenthredinidae	Athalia	Athalia cordata	High
BOLD:ABZ5275	Arthropoda	Insecta	Hymenoptera	Tenthredinidae	Athalia	Athalia liberta	Medium
BOLD:AAE2748	Arthropoda	Insecta	Hymenoptera	Tenthredinidae	Cladius	Cladius pectinicornis	Medium
BOLD:AAE7614	Arthropoda	Insecta	Hymenoptera	Tenthredinidae	Macrophya	Macrophya annulata	Medium
BOLD:AAP4524	Arthropoda	Insecta	Hymenoptera	Tenthredinidae	Macrophya	Macrophya rufipes	Low
BOLD:AAC9550	Arthropoda	Insecta	Hymenoptera	Tenthredinidae	Rhogogaster		Low
BOLD:AAD8992	Arthropoda	Insecta	Hymenoptera	Tenthredinidae	Tenthredopsis		Low
BOLD:ACB7520	Arthropoda	Insecta	Hymenoptera				Low
BOLD:AAG9167	Arthropoda	Insecta	Hymenoptera				Medium
BOLD:AAH2172	Arthropoda	Insecta	Hymenoptera				Medium
BOLD:AAE6255	Arthropoda	Insecta	Lepidoptera	Argyresthiidae	Argyresthia	Argyresthia spinosella	Low
BOLD:AAH4681	Arthropoda	Insecta	Lepidoptera	Autostichidae	Oegoconia		Low
BOLD:AAI7774	Arthropoda	Insecta	Lepidoptera	Bedelliidae	Bedellia	Bedellia somnulentella	Medium
BOLD:AAF0414	Arthropoda	Insecta	Lepidoptera	Blastobasidae	Blastobasis		Medium
BOLD:AAD2114	Arthropoda	Insecta	Lepidoptera	Bucculatricidae	Bucculatrix	Bucculatrix cristatella	Low
BOLD:AAI7924	Arthropoda	Insecta	Lepidoptera	Coleophoridae	Augasma	Augasma aeratella	Low
BOLD:AAC6420	Arthropoda	Insecta	Lepidoptera	Coleophoridae	Coleophora	Coleophora adspersella	Low
BOLD:AAE9649	Arthropoda	Insecta	Lepidoptera	Coleophoridae	Coleophora	Coleophora sternipennella	High
BOLD:AAB3186	Arthropoda	Insecta	Lepidoptera	Coleophoridae	Coleophora	Coleophora versurella	Medium
BOLD:AAC0267	Arthropoda	Insecta	Lepidoptera	Crambidae	Agriphila	Agriphila straminella	Low
BOLD:AAC0540	Arthropoda	Insecta	Lepidoptera	Crambidae	Chrysoteuchia	Chrysoteuchia culmella	Low
BOLD:AAB3830	Arthropoda	Insecta	Lepidoptera	Crambidae	Eudonia	Eudonia mercurella	Medium
BOLD:AAB7956	Arthropoda	Insecta	Lepidoptera	Crambidae	Evergestis	Evergestis forficalis	Low
BOLD:AAL3686	Arthropoda	Insecta	Lepidoptera	Crambidae	Pediasia	Pediasia luteella	Medium
BOLD:AAB9618	Arthropoda	Insecta	Lepidoptera	Crambidae	Pyrausta		Low
BOLD:AAU3895	Arthropoda	Insecta	Lepidoptera	Elachistidae	Elachista	Elachista littoricola	Medium
BOLD:AAP4341	Arthropoda	Insecta	Lepidoptera	Elachistidae	Elachista		High
BOLD:AAB5204	Arthropoda	Insecta	Lepidoptera	Erebidae	Calliteara	Calliteara pudibunda	Low
BOLD:AAB6485	Arthropoda	Insecta	Lepidoptera	Erebidae	Hypena	Hypena proboscidalis	Low
BOLD:AAA2052	Arthropoda	Insecta	Lepidoptera	Erebidae	Lymantria		Low
BOLD:AAA6432	Arthropoda	Insecta	Lepidoptera	Erebidae	Orgyia	Orgyia antiqua	Low
BOLD:AAI4196	Arthropoda	Insecta	Lepidoptera	Erebidae	Pechipogo	Pechipogo plumigeralis	Low
BOLD:AAD2267	Arthropoda	Insecta	Lepidoptera	Gelechiidae	Aproaerema	Aproaerema anthyllidella	Low
BOLD:AAE8511	Arthropoda	Insecta	Lepidoptera	Gelechiidae	Bryotropha	Bryotropha domestica	Low
BOLD:AAD3661	Arthropoda	Insecta	Lepidoptera	Gelechiidae	Bryotropha	Bryotropha senectella	Low
BOLD:AAB9591	Arthropoda	Insecta	Lepidoptera	Gelechiidae	Bryotropha	Bryotropha terrella	High
BOLD:AAH4687	Arthropoda	Insecta	Lepidoptera	Gelechiidae	Caryocolum	Caryocolum proxima	High
BOLD:AAF2806	Arthropoda	Insecta	Lepidoptera	Gelechiidae	Chrysoesthia	Chrysoesthia drurella	Medium
BOLD:AAR9709	Arthropoda	Insecta	Lepidoptera	Gelechiidae	Chrysoesthia		Medium
BOLD:AAC1177	Arthropoda	Insecta	Lepidoptera	Gelechiidae	Helcystogramma	Helcystogramma rufescens	High
BOLD:ACX0424	Arthropoda	Insecta	Lepidoptera	Gelechiidae	Helcystogramma	Helcystogramma triannulella	Low
BOLD:AAC1644	Arthropoda	Insecta	Lepidoptera	Gelechiidae	Scrobipalpa	Scrobipalpa acuminatella	Low
BOLD:AAA8017	Arthropoda	Insecta	Lepidoptera	Geometridae	Camptogramma		Medium
BOLD:AAC1877	Arthropoda	Insecta	Lepidoptera	Geometridae	Ematurga		Medium
BOLD:ACE4142	Arthropoda	Insecta	Lepidoptera	Geometridae	Epirrhoe		Low
BOLD:AAA9359	Arthropoda	Insecta	Lepidoptera	Geometridae	Idaea	Idaea deversaria	Low
BOLD:AAD1465	Arthropoda	Insecta	Lepidoptera	Geometridae	Pasiphila	Pasiphila chloerata	Medium
BOLD:AAA4448	Arthropoda	Insecta	Lepidoptera	Geometridae	Peribatodes	Peribatodes rhomboidaria	High
BOLD:AAB0828	Arthropoda	Insecta	Lepidoptera	Geometridae	Timandra		Low
BOLD:AAA6836	Arthropoda	Insecta	Lepidoptera	Geometridae	Xanthorhoe		Low
BOLD:AAD7434	Arthropoda	Insecta	Lepidoptera	Gracillariidae	Euspilapteryx	Euspilapteryx auroguttella	Low
BOLD:AAD1353	Arthropoda	Insecta	Lepidoptera	Gracillariidae	Parornix	Parornix finitimella	Low
BOLD:AAE0106	Arthropoda	Insecta	Lepidoptera	Gracillariidae	Phyllonorycter	Phyllonorycter medicaginella	Low
BOLD:ACR3738	Arthropoda	Insecta	Lepidoptera	Gracillariidae	Phyllonorycter		Low
BOLD:AAD0500	Arthropoda	Insecta	Lepidoptera	Hepialidae	Triodia	Triodia sylvina	Medium
BOLD:AAD0702	Arthropoda	Insecta	Lepidoptera	Momphidae	Mompha	Mompha subbistrigella	Medium
BOLD:AAC8312	Arthropoda	Insecta	Lepidoptera	Noctuidae	Abrostola	Abrostola triplasia	Medium
BOLD:AAH9112	Arthropoda	Insecta	Lepidoptera	Noctuidae	Acontia		Low
BOLD:AAC2556	Arthropoda	Insecta	Lepidoptera	Noctuidae	Acronicta		Low
BOLD:AAC8167	Arthropoda	Insecta	Lepidoptera	Noctuidae	Agrochola	Agrochola litura	Low
BOLD:AAA3364	Arthropoda	Insecta	Lepidoptera	Noctuidae	Agrotis	Agrotis ipsilon	Low
BOLD:AAD2274	Arthropoda	Insecta	Lepidoptera	Noctuidae	Apamea		Low
BOLD:AAB1551	Arthropoda	Insecta	Lepidoptera	Noctuidae	Apamea		Medium
BOLD:AAB4345	Arthropoda	Insecta	Lepidoptera	Noctuidae	Autographa	Autographa gamma	Medium
BOLD:AAB6626	Arthropoda	Insecta	Lepidoptera	Noctuidae	Axylia	Axylia putris	Low
BOLD:AAC3168	Arthropoda	Insecta	Lepidoptera	Noctuidae	Hadena		Low
BOLD:ACF5197	Arthropoda	Insecta	Lepidoptera	Noctuidae	Lacanobia	Lacanobia suasa	Medium
BOLD:ABY4614	Arthropoda	Insecta	Lepidoptera	Noctuidae	Lacanobia		Medium
BOLD:AAD5865	Arthropoda	Insecta	Lepidoptera	Noctuidae	Macdunnoughia	Macdunnoughia confusa	Medium
BOLD:AAC2820	Arthropoda	Insecta	Lepidoptera	Noctuidae	Mesoligia		Medium
BOLD:AAD5882	Arthropoda	Insecta	Lepidoptera	Noctuidae	Mythimna	Mythimna l-album	Low
BOLD:AAA2633	Arthropoda	Insecta	Lepidoptera	Noctuidae	Noctua	Noctua comes	High
BOLD:AAA2632	Arthropoda	Insecta	Lepidoptera	Noctuidae	Noctua		Medium
BOLD:AAB7661	Arthropoda	Insecta	Lepidoptera	Noctuidae	Oligia	Oligia latruncula	Medium
BOLD:AAB7358	Arthropoda	Insecta	Lepidoptera	Noctuidae	Phlogophora	Phlogophora meticulosa	Low
BOLD:AAC3003	Arthropoda	Insecta	Lepidoptera	Noctuidae	Thalpophila	Thalpophila matura	Low
BOLD:AAD5088	Arthropoda	Insecta	Lepidoptera	Noctuidae	Tyta	Tyta luctuosa	Low
BOLD:AAA2144	Arthropoda	Insecta	Lepidoptera	Noctuidae	Xestia		Medium
BOLD:AAB0123	Arthropoda	Insecta	Lepidoptera	Nymphalidae	Lasiommata	Lasiommata megera	Medium
BOLD:AAA7785	Arthropoda	Insecta	Lepidoptera	Nymphalidae	Maniola		Low
BOLD:AAJ2485	Arthropoda	Insecta	Lepidoptera	Oecophoridae	Alabonia	Alabonia geoffrella	Low
BOLD:AAB5987	Arthropoda	Insecta	Lepidoptera	Oecophoridae	Batia	Batia lunaris	Medium
BOLD:AAD4407	Arthropoda	Insecta	Lepidoptera	Oecophoridae	Borkhausenia	Borkhausenia fuscescens	Low
BOLD:AAE6991	Arthropoda	Insecta	Lepidoptera	Oecophoridae	Harpella	Harpella forficella	Low
BOLD:AAA2224	Arthropoda	Insecta	Lepidoptera	Pieridae	Pieris	Pieris rapae	Medium
BOLD:AAA2226	Arthropoda	Insecta	Lepidoptera	Pieridae	Pieris		Low
BOLD:AAA1513	Arthropoda	Insecta	Lepidoptera	Plutellidae	Plutella	Plutella xylostella	High
BOLD:AAF6273	Arthropoda	Insecta	Lepidoptera	Psychidae	Proutia		Low
BOLD:ACE4862	Arthropoda	Insecta	Lepidoptera	Pterophoridae	Emmelina	Emmelina monodactyla	Medium
BOLD:AAD9479	Arthropoda	Insecta	Lepidoptera	Pterophoridae	Pterophorus	Pterophorus pentadactyla	Low
BOLD:AAV2437	Arthropoda	Insecta	Lepidoptera	Pyralidae	Aphomia	Aphomia zelleri	Medium
BOLD:AAC5906	Arthropoda	Insecta	Lepidoptera	Pyralidae	Endotricha	Endotricha flammealis	Medium
BOLD:AAA9796	Arthropoda	Insecta	Lepidoptera	Tortricidae	Acleris		Low
BOLD:AAB9919	Arthropoda	Insecta	Lepidoptera	Tortricidae	Agapeta	Agapeta hamana	Low
BOLD:AAB9404	Arthropoda	Insecta	Lepidoptera	Tortricidae	Archips		Medium
BOLD:AAC1559	Arthropoda	Insecta	Lepidoptera	Tortricidae	Celypha	Celypha striana	High
BOLD:AAC3531	Arthropoda	Insecta	Lepidoptera	Tortricidae	Celypha		Low
BOLD:AAA6293	Arthropoda	Insecta	Lepidoptera	Tortricidae	Cnephasia	Cnephasia asseclana	Medium
BOLD:AAC4535	Arthropoda	Insecta	Lepidoptera	Tortricidae	Cnephasia	Cnephasia incertana	Low
BOLD:AAC9827	Arthropoda	Insecta	Lepidoptera	Tortricidae	Dichrorampha	Dichrorampha petiverella	Low
BOLD:AAC9106	Arthropoda	Insecta	Lepidoptera	Tortricidae	Epinotia	Epinotia immundana	Low
BOLD:AAE3696	Arthropoda	Insecta	Lepidoptera	Tortricidae	Grapholita	Grapholita compositella	Low
BOLD:ACH2178	Arthropoda	Insecta	Lepidoptera	Tortricidae	Lobesia	Lobesia botrana	Low
BOLD:AAI0179	Arthropoda	Insecta	Lepidoptera	Tortricidae	Sparganothis	Sparganothis pilleriana	High
BOLD:AAN2906	Arthropoda	Insecta	Lepidoptera	Yponomeutidae	Paraswammerdamia	Paraswammerdamia albicapitella	Low
BOLD:AAA7740	Arthropoda	Insecta	Lepidoptera	Yponomeutidae	Yponomeuta		Medium
BOLD:ACF8169	Arthropoda	Insecta	Mecoptera	Panorpidae	Panorpa	Panorpa vulgaris	Low
BOLD:AAB0373	Arthropoda	Insecta	Neuroptera	Chrysopidae	Chrysoperla		High
BOLD:AAP8424	Arthropoda	Insecta	Neuroptera	Hemerobiidae	Micromus	Micromus variegatus	Low
BOLD:AAC3399	Arthropoda	Insecta	Orthoptera	Acrididae	Chorthippus		High
BOLD:AAC5779	Arthropoda	Insecta	Orthoptera	Acrididae	Chorthippus		High
BOLD:ABA1014/BOLD:ADT5783	Arthropoda	Insecta	Orthoptera	Tettigoniidae	Leptophyes	Leptophyes punctatissima	Low
BOLD:AAW3517	Arthropoda	Insecta	Orthoptera	Tettigoniidae	Roeseliana	Roeseliana roeselii	Low
BOLD:AAO4092/BOLD:ACR3866	Arthropoda	Insecta	Psocodea	Caeciliusidae	Valenzuela	Valenzuela burmeisteri	Low
BOLD:AAN8447	Arthropoda	Insecta	Psocodea	Caeciliusidae	Valenzuela	Valenzuela flavidus	High
BOLD:ABA6163	Arthropoda	Insecta	Psocodea	Caeciliusidae	Valenzuela	Valenzuela piceus	High
BOLD:AAN8452	Arthropoda	Insecta	Psocodea	Ectopsocidae			Medium
BOLD:AAF1729	Arthropoda	Insecta	Psocodea	Lachesillidae	Lachesilla	Lachesilla pedicularia	Low
BOLD:AAN8450	Arthropoda	Insecta	Psocodea	Peripsocidae	Peripsocus		Low
BOLD:ACB0984/BOLD:ACA2933	Arthropoda	Insecta	Psocodea	Stenopsocidae	Graphopsocus	Graphopsocus cruciatus	Medium
BOLD:ACD2824	Arthropoda	Insecta					Medium
BOLD:ABA5839	Arthropoda						Low
BOLD:AAB9079	Chordata	Mammalia	Rodentia	Muridae	Apodemus	Apodemus flavicollis	Low
BOLD:AAI9663	Mollusca	Gastropoda	Stylommatophora	Agriolimacidae	Deroceras		Low

## Sheet: Regional sampling
Table S5. BINs recorded in the regional sampling with assigned taxonomy and presence subsets with high (taxa caught at 25 to 32 sites), medium (taxa caught at 9 to 24 sites), and low presence (taxa caught at 1 to 8 sites).
	Taxonomy
BIN	Phylum	Class	Order	Family	Genus	Species	Presence
BOLD:AAA2504	Annelida	Clitellata	Haplotaxida	Lumbricidae	Lumbricus		Low
BOLD:AAJ1249	Arthropoda	Arachnida	Araneae	Agelenidae	Allagelena	Allagelena gracilens	Low
BOLD:AAF8740	Arthropoda	Arachnida	Araneae	Agelenidae	Eratigena	Eratigena agrestis	Low
BOLD:AAY7695	Arthropoda	Arachnida	Araneae	Araneidae	Gibbaranea	Gibbaranea gibbosa	Low
BOLD:ACF3690	Arthropoda	Arachnida	Araneae	Araneidae	Mangora	Mangora acalypha	Low
BOLD:AAG8519	Arthropoda	Arachnida	Araneae	Araneidae	Nuctenea	Nuctenea umbratica	Low
BOLD:ABU7235	Arthropoda	Arachnida	Araneae	Cheiracanthiidae	Cheiracanthium	Cheiracanthium punctorium	Low
BOLD:AAP3543	Arthropoda	Arachnida	Araneae	Dictynidae	Dictyna	Dictyna uncinata	Low
BOLD:AAL7655	Arthropoda	Arachnida	Araneae	Gnaphosidae	Drassyllus	Drassyllus pusillus	Low
BOLD:ADL9712	Arthropoda	Arachnida	Araneae	Gnaphosidae	Haplodrassus		Low
BOLD:AAO2286	Arthropoda	Arachnida	Araneae	Gnaphosidae	Scotophaeus	Scotophaeus scutulatus	Low
BOLD:AAE5234	Arthropoda	Arachnida	Araneae	Linyphiidae	Agyneta	Agyneta rurestris	Medium
BOLD:AAB2008	Arthropoda	Arachnida	Araneae	Linyphiidae	Diplostyla	Diplostyla concolor	Low
BOLD:AAI5655	Arthropoda	Arachnida	Araneae	Linyphiidae	Frontinellina	Frontinellina frutetorum	Low
BOLD:AAG5627	Arthropoda	Arachnida	Araneae	Linyphiidae	Microlinyphia		Low
BOLD:ABA3607	Arthropoda	Arachnida	Araneae	Linyphiidae	Pelecopsis	Pelecopsis parallela	Low
BOLD:AAG9172	Arthropoda	Arachnida	Araneae	Linyphiidae	Tenuiphantes		Low
BOLD:AAI2650	Arthropoda	Arachnida	Araneae	Lycosidae	Pardosa		Low
BOLD:ACR3732	Arthropoda	Arachnida	Araneae	Philodromidae	Philodromus	Philodromus aureolus	Low
BOLD:ADK5830	Arthropoda	Arachnida	Araneae	Philodromidae	Philodromus	Philodromus cespitum	Medium
BOLD:AAA7188	Arthropoda	Arachnida	Araneae	Philodromidae	Tibellus		Low
BOLD:ACX0593	Arthropoda	Arachnida	Araneae	Salticidae	Macaroeris	Macaroeris nidicolens	Low
BOLD:AAC9044	Arthropoda	Arachnida	Araneae	Salticidae	Salticus	Salticus scenicus	Low
BOLD:AAY7917	Arthropoda	Arachnida	Araneae	Salticidae	Synageles	Synageles venator	Low
BOLD:AAJ7177	Arthropoda	Arachnida	Araneae	Segestriidae	Segestria	Segestria bavarica	Low
BOLD:AAO1677	Arthropoda	Arachnida	Araneae	Theridiidae	Dipoena	Dipoena melanogaster	Low
BOLD:AAA6910	Arthropoda	Arachnida	Araneae	Theridiidae	Enoplognatha		Low
BOLD:AAK2576	Arthropoda	Arachnida	Araneae	Theridiidae	Phylloneta	Phylloneta impressa	Low
BOLD:ACX0566	Arthropoda	Arachnida	Araneae	Theridiidae	Robertus	Robertus neglectus	Low
BOLD:AAE9193	Arthropoda	Arachnida	Araneae	Theridiidae	Steatoda	Steatoda triangulosa	Low
BOLD:AAP2963	Arthropoda	Arachnida	Araneae	Theridiidae	Theridion	Theridion mystaceum	Low
BOLD:ADM1749	Arthropoda	Arachnida	Araneae	Thomisidae	Misumena	Misumena vatia	Low
BOLD:AAP2437	Arthropoda	Arachnida	Araneae	Thomisidae	Xysticus		Low
BOLD:AAZ7526	Arthropoda	Arachnida	Araneae	Thomisidae	Xysticus		Low
BOLD:ADJ6866	Arthropoda	Arachnida	Araneae				High
BOLD:AAO3252	Arthropoda	Arachnida	Araneae				Low
BOLD:ACN5817	Arthropoda	Arachnida	Mesostigmata	Parasitidae			Low
BOLD:AAI4346	Arthropoda	Arachnida	Opiliones	Phalangiidae	Phalangium	Phalangium opilio	Medium
BOLD:AAM3234	Arthropoda	Collembola	Entomobryomorpha	Entomobryidae	Entomobrya	Entomobrya multifasciata	Low
BOLD:AAA7242	Arthropoda	Collembola	Entomobryomorpha	Entomobryidae	Entomobrya		Medium
BOLD:AAB8452	Arthropoda	Collembola	Entomobryomorpha	Entomobryidae	Lepidocyrtus	Lepidocyrtus paradoxus	Low
BOLD:AAA8726	Arthropoda	Collembola	Entomobryomorpha	Entomobryidae	Orchesella	Orchesella villosa	Medium
BOLD:AAC5785	Arthropoda	Collembola	Entomobryomorpha				Low
BOLD:AAP7285	Arthropoda	Insecta	Coleoptera	Aderidae	Euglenes	Euglenes pygmaeus	Low
BOLD:AAO2185	Arthropoda	Insecta	Coleoptera	Anthicidae	Anthicus	Anthicus antherinus	Medium
BOLD:AAK4398	Arthropoda	Insecta	Coleoptera	Anthicidae	Notoxus	Notoxus monoceros	Low
BOLD:AAO0666	Arthropoda	Insecta	Coleoptera	Brentidae	Aspidapion	Aspidapion radiolus	Low
BOLD:AAN9905	Arthropoda	Insecta	Coleoptera	Brentidae	Eutrichapion	Eutrichapion viciae	Low
BOLD:AAN6210	Arthropoda	Insecta	Coleoptera	Brentidae	Ischnopterapion		Low
BOLD:AAN9538	Arthropoda	Insecta	Coleoptera	Brentidae	Malvapion	Malvapion malvae	Low
BOLD:AAO0628	Arthropoda	Insecta	Coleoptera	Brentidae	Oxystoma		Low
BOLD:AAX8467	Arthropoda	Insecta	Coleoptera	Brentidae	Protapion	Protapion apricans	Low
BOLD:AAO1093	Arthropoda	Insecta	Coleoptera	Brentidae	Protapion	Protapion nigritarse	Low
BOLD:AAN4163	Arthropoda	Insecta	Coleoptera	Brentidae	Protapion	Protapion trifolii	Low
BOLD:ABW9374	Arthropoda	Insecta	Coleoptera	Brentidae	Protapion		Low
BOLD:ACD0419	Arthropoda	Insecta	Coleoptera	Brentidae	Pseudapion	Pseudapion moschatae	Low
BOLD:ACD0801	Arthropoda	Insecta	Coleoptera	Brentidae	Pseudapion	Pseudapion rufirostre	Low
BOLD:AAO3348	Arthropoda	Insecta	Coleoptera	Buprestidae	Chrysobothris	Chrysobothris affinis	Low
BOLD:ACG0384	Arthropoda	Insecta	Coleoptera	Byrrhidae	Lamprobyrrhulus	Lamprobyrrhulus nitidus	Low
BOLD:ACC2429	Arthropoda	Insecta	Coleoptera	Cantharidae	Cantharis		Low
BOLD:ACG1538	Arthropoda	Insecta	Coleoptera	Cantharidae	Malthinus	Malthinus facialis	Low
BOLD:AAP6546	Arthropoda	Insecta	Coleoptera	Cantharidae	Malthinus		Low
BOLD:AAP7368	Arthropoda	Insecta	Coleoptera	Cantharidae	Malthinus		Low
BOLD:AAN9289	Arthropoda	Insecta	Coleoptera	Cantharidae	Rhagonycha	Rhagonycha lignosa	Low
BOLD:AAL1297	Arthropoda	Insecta	Coleoptera	Cantharidae	Rhagonycha		Low
BOLD:AAM9890	Arthropoda	Insecta	Coleoptera	Carabidae	Acupalpus	Acupalpus meridianus	Medium
BOLD:AAO0086	Arthropoda	Insecta	Coleoptera	Carabidae	Amara	Amara consularis	Low
BOLD:AAW5858	Arthropoda	Insecta	Coleoptera	Carabidae	Anisodactylus	Anisodactylus signatus	Low
BOLD:ACC1923	Arthropoda	Insecta	Coleoptera	Carabidae	Asaphidion	Asaphidion flavipes	Low
BOLD:ACC4944	Arthropoda	Insecta	Coleoptera	Carabidae	Brachinus	Brachinus explodens	Low
BOLD:AAF7483	Arthropoda	Insecta	Coleoptera	Carabidae	Demetrias	Demetrias atricapillus	Low
BOLD:AAK1380	Arthropoda	Insecta	Coleoptera	Carabidae	Diachromus	Diachromus germanus	Low
BOLD:AAE5160	Arthropoda	Insecta	Coleoptera	Carabidae	Harpalus	Harpalus rufipes	Low
BOLD:ACZ1414	Arthropoda	Insecta	Coleoptera	Carabidae	Harpalus	Harpalus signaticornis	Low
BOLD:AAH2775	Arthropoda	Insecta	Coleoptera	Carabidae	Harpalus		Low
BOLD:AAI2024	Arthropoda	Insecta	Coleoptera	Carabidae	Harpalus		Low
BOLD:AAN0041	Arthropoda	Insecta	Coleoptera	Carabidae	Stenolophus	Stenolophus teutonus	Low
BOLD:AAL6870	Arthropoda	Insecta	Coleoptera	Carabidae	Trechus		Low
BOLD:ACB9072	Arthropoda	Insecta	Coleoptera	Carabidae	Zabrus	Zabrus tenebrioides	Medium
BOLD:AAO0853	Arthropoda	Insecta	Coleoptera	Cerambycidae	Chlorophorus	Chlorophorus figuratus	Low
BOLD:AAO2224	Arthropoda	Insecta	Coleoptera	Cerambycidae	Molorchus	Molorchus umbellatarum	Low
BOLD:ACD4181	Arthropoda	Insecta	Coleoptera	Cerambycidae	Nathrius	Nathrius brevipennis	Low
BOLD:AAD8900	Arthropoda	Insecta	Coleoptera	Cerambycidae	Phymatodes	Phymatodes testaceus	Low
BOLD:ACO7318	Arthropoda	Insecta	Coleoptera	Cerambycidae	Phytoecia	Phytoecia pustulata	Low
BOLD:AAO3198	Arthropoda	Insecta	Coleoptera	Cerambycidae	Pseudovadonia	Pseudovadonia livida	Low
BOLD:AAI0308	Arthropoda	Insecta	Coleoptera	Cerambycidae	Rhagium	Rhagium mordax	Low
BOLD:AAP7171	Arthropoda	Insecta	Coleoptera	Cerambycidae	Stenurella	Stenurella melanura	Low
BOLD:AAO4415	Arthropoda	Insecta	Coleoptera	Cerambycidae	Stenurella	Stenurella nigra	Low
BOLD:AAO4442	Arthropoda	Insecta	Coleoptera	Cerambycidae	Xylotrechus		Low
BOLD:AAN9988	Arthropoda	Insecta	Coleoptera	Chrysomelidae	Agelastica	Agelastica alni	Low
BOLD:AAQ1303	Arthropoda	Insecta	Coleoptera	Chrysomelidae	Altica		Low
BOLD:ACT0243	Arthropoda	Insecta	Coleoptera	Chrysomelidae	Aphthona	Aphthona euphorbiae	Low
BOLD:ACC4445	Arthropoda	Insecta	Coleoptera	Chrysomelidae	Bruchidius	Bruchidius varius	Low
BOLD:AAN9759/BOLD:ABX1146	Arthropoda	Insecta	Coleoptera	Chrysomelidae	Bruchus	Bruchus luteicornis	Low
BOLD:AAJ8933	Arthropoda	Insecta	Coleoptera	Chrysomelidae	Bruchus		Medium
BOLD:AAO0522	Arthropoda	Insecta	Coleoptera	Chrysomelidae	Cassida	Cassida rubiginosa	Low
BOLD:ABA9949	Arthropoda	Insecta	Coleoptera	Chrysomelidae	Chaetocnema	Chaetocnema concinna	Low
BOLD:AAM7650	Arthropoda	Insecta	Coleoptera	Chrysomelidae	Chaetocnema	Chaetocnema hortensis	Medium
BOLD:ABA4516	Arthropoda	Insecta	Coleoptera	Chrysomelidae	Chaetocnema	Chaetocnema tibialis	Medium
BOLD:AAV7812	Arthropoda	Insecta	Coleoptera	Chrysomelidae	Crepidodera		Low
BOLD:AAN3893	Arthropoda	Insecta	Coleoptera	Chrysomelidae	Cryptocephalus	Cryptocephalus moraei	Low
BOLD:ABW9408	Arthropoda	Insecta	Coleoptera	Chrysomelidae	Epitrix	Epitrix pubescens	Low
BOLD:ACF3354	Arthropoda	Insecta	Coleoptera	Chrysomelidae	Hypocassida	Hypocassida subferruginea	Low
BOLD:ACB6917	Arthropoda	Insecta	Coleoptera	Chrysomelidae	Longitarsus	Longitarsus brisouti	Low
BOLD:ABA4477	Arthropoda	Insecta	Coleoptera	Chrysomelidae	Longitarsus	Longitarsus dorsalis	Low
BOLD:ADV7759	Arthropoda	Insecta	Coleoptera	Chrysomelidae	Longitarsus	Longitarsus melanocephalus	Medium
BOLD:ABA4484	Arthropoda	Insecta	Coleoptera	Chrysomelidae	Longitarsus	Longitarsus ochroleucus	Medium
BOLD:AAH0288	Arthropoda	Insecta	Coleoptera	Chrysomelidae	Longitarsus	Longitarsus parvulus	Medium
BOLD:ABA1661	Arthropoda	Insecta	Coleoptera	Chrysomelidae	Longitarsus	Longitarsus pellucidus	Medium
BOLD:ACC4478	Arthropoda	Insecta	Coleoptera	Chrysomelidae	Longitarsus	Longitarsus reichei	Low
BOLD:ABA1660	Arthropoda	Insecta	Coleoptera	Chrysomelidae	Longitarsus	Longitarsus rubiginosus	Low
BOLD:AAP8216	Arthropoda	Insecta	Coleoptera	Chrysomelidae	Longitarsus	Longitarsus succineus	Low
BOLD:ABA4523	Arthropoda	Insecta	Coleoptera	Chrysomelidae	Longitarsus	Longitarsus tabidus	Low
BOLD:AAN6151	Arthropoda	Insecta	Coleoptera	Chrysomelidae	Longitarsus		Low
BOLD:ACG3647	Arthropoda	Insecta	Coleoptera	Chrysomelidae	Neophaedon	Neophaedon pyritosus	Low
BOLD:AAO1304	Arthropoda	Insecta	Coleoptera	Chrysomelidae	Phyllotreta	Phyllotreta astrachanica	Medium
BOLD:ABW1425	Arthropoda	Insecta	Coleoptera	Chrysomelidae	Phyllotreta	Phyllotreta atra	Low
BOLD:AAH0255	Arthropoda	Insecta	Coleoptera	Chrysomelidae	Phyllotreta	Phyllotreta cruciferae	Medium
BOLD:AAN1718	Arthropoda	Insecta	Coleoptera	Chrysomelidae	Phyllotreta	Phyllotreta undulata	Low
BOLD:ACR4461	Arthropoda	Insecta	Coleoptera	Chrysomelidae	Phyllotreta		Low
BOLD:ACD0635	Arthropoda	Insecta	Coleoptera	Chrysomelidae	Phyllotreta		Medium
BOLD:AAO4829	Arthropoda	Insecta	Coleoptera	Chrysomelidae	Podagrica	Podagrica fuscicornis	Low
BOLD:AAO4430	Arthropoda	Insecta	Coleoptera	Chrysomelidae	Psylliodes	Psylliodes chrysocephalus	Medium
BOLD:ABA4532	Arthropoda	Insecta	Coleoptera	Chrysomelidae	Psylliodes		Low
BOLD:AAO0139	Arthropoda	Insecta	Coleoptera	Chrysomelidae	Sphaeroderma	Sphaeroderma testaceum	Low
BOLD:AAQ0981	Arthropoda	Insecta	Coleoptera	Chrysomelidae	Sphaeroderma		Low
BOLD:AAJ3268	Arthropoda	Insecta	Coleoptera	Ciidae	Cis	Cis boleti	Low
BOLD:ACD0938	Arthropoda	Insecta	Coleoptera	Coccinellidae	Chilocorus		Low
BOLD:ABA7750	Arthropoda	Insecta	Coleoptera	Coccinellidae	Exochomus	Exochomus nigromaculatus	Low
BOLD:ACD0984	Arthropoda	Insecta	Coleoptera	Coccinellidae	Harmonia	Harmonia quadripunctata	Low
BOLD:AAB5640	Arthropoda	Insecta	Coleoptera	Coccinellidae	Harmonia		Medium
BOLD:ACC4840	Arthropoda	Insecta	Coleoptera	Coccinellidae	Nephus	Nephus quadrimaculatus	Low
BOLD:ABW4198	Arthropoda	Insecta	Coleoptera	Coccinellidae	Nephus	Nephus redtenbacheri	Low
BOLD:ACZ1074	Arthropoda	Insecta	Coleoptera	Coccinellidae	Oenopia	Oenopia impustulata	Low
BOLD:ABU7107	Arthropoda	Insecta	Coleoptera	Coccinellidae	Platynaspis	Platynaspis luteorubra	Medium
BOLD:AAF6935	Arthropoda	Insecta	Coleoptera	Coccinellidae	Propylea	Propylea quatuordecimpunctata	Medium
BOLD:AAO1034	Arthropoda	Insecta	Coleoptera	Coccinellidae	Psyllobora	Psyllobora vigintiduopunctata	Low
BOLD:AAO1169	Arthropoda	Insecta	Coleoptera	Coccinellidae	Rhyzobius	Rhyzobius chrysomeloides	Low
BOLD:AAZ4378	Arthropoda	Insecta	Coleoptera	Coccinellidae	Rhyzobius	Rhyzobius litura	Low
BOLD:AAO0044	Arthropoda	Insecta	Coleoptera	Coccinellidae	Scymnus	Scymnus auritus	Low
BOLD:AAN9250	Arthropoda	Insecta	Coleoptera	Coccinellidae	Scymnus	Scymnus rubromaculatus	Medium
BOLD:AAP8242	Arthropoda	Insecta	Coleoptera	Coccinellidae	Scymnus	Scymnus suturalis	Low
BOLD:AAO4399	Arthropoda	Insecta	Coleoptera	Coccinellidae	Scymnus		Low
BOLD:AAN6149	Arthropoda	Insecta	Coleoptera	Coccinellidae	Stethorus	Stethorus punctillum	Low
BOLD:AAN9355	Arthropoda	Insecta	Coleoptera	Coccinellidae	Tytthaspis	Tytthaspis sedecimpunctata	Low
BOLD:ABA2914	Arthropoda	Insecta	Coleoptera	Corylophidae	Sericoderus	Sericoderus lateralis	Low
BOLD:AAD0158	Arthropoda	Insecta	Coleoptera	Curculionidae	Anisandrus	Anisandrus dispar	Low
BOLD:AAO1528	Arthropoda	Insecta	Coleoptera	Curculionidae	Anthonomus	Anthonomus rubi	Low
BOLD:AAO4651	Arthropoda	Insecta	Coleoptera	Curculionidae	Brachyderes	Brachyderes incanus	Low
BOLD:AAN9830	Arthropoda	Insecta	Coleoptera	Curculionidae	Ceutorhynchus	Ceutorhynchus contractus	Low
BOLD:AAN1468	Arthropoda	Insecta	Coleoptera	Curculionidae	Ceutorhynchus	Ceutorhynchus napi	Low
BOLD:AAK0575	Arthropoda	Insecta	Coleoptera	Curculionidae	Ceutorhynchus	Ceutorhynchus obstrictus	Medium
BOLD:AAW6761	Arthropoda	Insecta	Coleoptera	Curculionidae	Ceutorhynchus	Ceutorhynchus pallidactylus	Medium
BOLD:AAN9807	Arthropoda	Insecta	Coleoptera	Curculionidae	Ceutorhynchus		Low
BOLD:AAO3110	Arthropoda	Insecta	Coleoptera	Curculionidae	Charagmus	Charagmus griseus	Low
BOLD:AAO0392	Arthropoda	Insecta	Coleoptera	Curculionidae	Coryssomerus	Coryssomerus capucinus	Low
BOLD:ACZ0983	Arthropoda	Insecta	Coleoptera	Curculionidae	Curculio	Curculio nucum	Low
BOLD:AAY4345	Arthropoda	Insecta	Coleoptera	Curculionidae	Eusomus	Eusomus ovulum	Low
BOLD:AAK3643	Arthropoda	Insecta	Coleoptera	Curculionidae	Hylobius		Low
BOLD:AAO4906	Arthropoda	Insecta	Coleoptera	Curculionidae	Hypera	Hypera meles	Low
BOLD:AAP7014	Arthropoda	Insecta	Coleoptera	Curculionidae	Hypera	Hypera nigrirostris	Low
BOLD:ABV9827	Arthropoda	Insecta	Coleoptera	Curculionidae	Liophloeus	Liophloeus tessulatus	Low
BOLD:AAI1264	Arthropoda	Insecta	Coleoptera	Curculionidae	Orchestes		Low
BOLD:AAK5387	Arthropoda	Insecta	Coleoptera	Curculionidae	Orchestes		Medium
BOLD:AAG5191	Arthropoda	Insecta	Coleoptera	Curculionidae	Otiorhynchus	Otiorhynchus rugosostriatus	Low
BOLD:AAO4844	Arthropoda	Insecta	Coleoptera	Curculionidae	Pachyrhinus	Pachyrhinus lethierryi	Low
BOLD:AAN1759	Arthropoda	Insecta	Coleoptera	Curculionidae	Phyllobius	Phyllobius pyri	Low
BOLD:AAH0270	Arthropoda	Insecta	Coleoptera	Curculionidae	Romualdius		Low
BOLD:AAH0408	Arthropoda	Insecta	Coleoptera	Curculionidae	Sitona	Sitona cylindricollis	Low
BOLD:ABA1333	Arthropoda	Insecta	Coleoptera	Curculionidae	Sitona	Sitona humeralis	Low
BOLD:AAN0064	Arthropoda	Insecta	Coleoptera	Curculionidae	Sitona	Sitona lineatus	Low
BOLD:AAO0186	Arthropoda	Insecta	Coleoptera	Curculionidae	Sitona	Sitona striatellus	Low
BOLD:ABV3850	Arthropoda	Insecta	Coleoptera	Curculionidae	Sitona		Low
BOLD:ACD0254	Arthropoda	Insecta	Coleoptera	Curculionidae	Thamiocolus	Thamiocolus pubicollis	Low
BOLD:AAP7027	Arthropoda	Insecta	Coleoptera	Curculionidae	Tychius	Tychius picirostris	Low
BOLD:AAO0349	Arthropoda	Insecta	Coleoptera	Curculionidae	Zacladus	Zacladus exiguus	Low
BOLD:AAW5886	Arthropoda	Insecta	Coleoptera	Dermestidae	Anthrenus	Anthrenus fuscus	Low
BOLD:ACG8745	Arthropoda	Insecta	Coleoptera	Elateridae	Adrastus	Adrastus montanus	Low
BOLD:AAO3117	Arthropoda	Insecta	Coleoptera	Elateridae	Adrastus		Low
BOLD:AAP8281	Arthropoda	Insecta	Coleoptera	Elateridae	Agriotes	Agriotes gallicus	Low
BOLD:ABX0744	Arthropoda	Insecta	Coleoptera	Elateridae	Agriotes	Agriotes pallidulus	Low
BOLD:ACE8500	Arthropoda	Insecta	Coleoptera	Elateridae	Agriotes	Agriotes sordidus	Low
BOLD:AAL5975	Arthropoda	Insecta	Coleoptera	Elateridae	Agriotes	Agriotes sputator	Medium
BOLD:AAM0540	Arthropoda	Insecta	Coleoptera	Elateridae	Agrypnus	Agrypnus murinus	Low
BOLD:AAO4668	Arthropoda	Insecta	Coleoptera	Elateridae	Ampedus	Ampedus sinuatus	Low
BOLD:AAP9125	Arthropoda	Insecta	Coleoptera	Elateridae	Athous	Athous bicolor	Low
BOLD:AAO1078	Arthropoda	Insecta	Coleoptera	Elateridae	Dalopius	Dalopius marginatus	Low
BOLD:ABX1143	Arthropoda	Insecta	Coleoptera	Elateridae	Dicronychus	Dicronychus cinereus	Low
BOLD:AAP8192	Arthropoda	Insecta	Coleoptera	Elateridae	Hemicrepidius		Low
BOLD:AAO4103	Arthropoda	Insecta	Coleoptera	Elateridae	Limonius	Limonius minutus	Low
BOLD:AAO3200	Arthropoda	Insecta	Coleoptera	Elateridae	Melanotus	Melanotus brunnipes	Low
BOLD:AAO3226	Arthropoda	Insecta	Coleoptera	Elateridae	Omalisus	Omalisus fontisbellaquaei	Low
BOLD:AAY6550	Arthropoda	Insecta	Coleoptera	Erotylidae	Cryptophilus		Low
BOLD:ACR8547	Arthropoda	Insecta	Coleoptera	Eucnemidae	Dromaeolus	Dromaeolus barnabita	Low
BOLD:ACO6520	Arthropoda	Insecta	Coleoptera	Lampyridae	Lamprohiza	Lamprohiza splendidula	Low
BOLD:AAO0516	Arthropoda	Insecta	Coleoptera	Latridiidae	Cartodere	Cartodere nodifer	Low
BOLD:ACO4981	Arthropoda	Insecta	Coleoptera	Latridiidae	Corticarina	Corticarina truncatella	Low
BOLD:AAM0244	Arthropoda	Insecta	Coleoptera	Latridiidae	Corticarina		Medium
BOLD:AAI8935	Arthropoda	Insecta	Coleoptera	Latridiidae	Cortinicara		High
BOLD:AAN2483	Arthropoda	Insecta	Coleoptera	Latridiidae	Melanophthalma		Low
BOLD:AAE7225	Arthropoda	Insecta	Coleoptera	Leiodidae	Nargus		Low
BOLD:AAU6931	Arthropoda	Insecta	Coleoptera	Leiodidae	Ptomaphagus		Low
BOLD:AAN9938	Arthropoda	Insecta	Coleoptera	Lymexylidae	Elateroides	Elateroides dermestoides	Low
BOLD:AAO1538	Arthropoda	Insecta	Coleoptera	Melyridae	Anthocomus	Anthocomus equestris	Low
BOLD:AAO1539	Arthropoda	Insecta	Coleoptera	Melyridae	Anthocomus	Anthocomus fasciatus	Low
BOLD:AAP7314	Arthropoda	Insecta	Coleoptera	Melyridae	Axinotarsus	Axinotarsus pulicarius	Medium
BOLD:ACG2737	Arthropoda	Insecta	Coleoptera	Melyridae	Charopus	Charopus graminicola	Low
BOLD:ACG1503	Arthropoda	Insecta	Coleoptera	Melyridae	Clanoptilus	Clanoptilus geniculatus	Medium
BOLD:ABA1503	Arthropoda	Insecta	Coleoptera	Melyridae	Danacea	Danacea nigritarsis	Low
BOLD:AAO1144	Arthropoda	Insecta	Coleoptera	Melyridae	Dasytes		Low
BOLD:AAO0692	Arthropoda	Insecta	Coleoptera	Melyridae	Dolichosoma	Dolichosoma lineare	Low
BOLD:AAO0716	Arthropoda	Insecta	Coleoptera	Melyridae	Malachius	Malachius bipustulatus	Low
BOLD:ABW5246	Arthropoda	Insecta	Coleoptera	Monotomidae	Rhizophagus	Rhizophagus bipustulatus	Low
BOLD:ABW9458	Arthropoda	Insecta	Coleoptera	Mordellidae	Mordellistena	Mordellistena neuwaldeggiana	Medium
BOLD:ACG8927	Arthropoda	Insecta	Coleoptera	Mordellidae	Mordellistena	Mordellistena parvuloides	Low
BOLD:AAO4940	Arthropoda	Insecta	Coleoptera	Mordellidae	Mordellistena	Mordellistena pygmaeola	Low
BOLD:ACP5293	Arthropoda	Insecta	Coleoptera	Mordellidae	Mordellistena	Mordellistena spACP5293	Low
BOLD:AAX4356	Arthropoda	Insecta	Coleoptera	Mordellidae	Mordellistena	Mordellistena variegata	Low
BOLD:AAO3095	Arthropoda	Insecta	Coleoptera	Mordellidae	Mordellochroa	Mordellochroa milleri	Low
BOLD:AAO4468	Arthropoda	Insecta	Coleoptera	Mordellidae	Tomoxia	Tomoxia bucephala	Low
BOLD:ACA7796	Arthropoda	Insecta	Coleoptera	Mordellidae	Variimorda	Variimorda mendax	Low
BOLD:AAK8818	Arthropoda	Insecta	Coleoptera	Mycetophagidae	Litargus	Litargus connexus	Low
BOLD:ACF5199	Arthropoda	Insecta	Coleoptera	Nitidulidae	Brassicogethes	Brassicogethes aeneus	Medium
BOLD:AAN3586	Arthropoda	Insecta	Coleoptera	Nitidulidae	Brassicogethes	Brassicogethes viridescens	Low
BOLD:AAO2301	Arthropoda	Insecta	Coleoptera	Nitidulidae	Stelidota	Stelidota geminata	Low
BOLD:AAU5463	Arthropoda	Insecta	Coleoptera	Oedemeridae	Nacerdes	Nacerdes carniolica	Low
BOLD:AAO0911	Arthropoda	Insecta	Coleoptera	Oedemeridae	Oedemera	Oedemera lurida	Low
BOLD:AAO0912	Arthropoda	Insecta	Coleoptera	Oedemeridae	Oedemera		Low
BOLD:AAO0942	Arthropoda	Insecta	Coleoptera	Phalacridae	Olibrus	Olibrus bicolor	Medium
BOLD:AAO3215	Arthropoda	Insecta	Coleoptera	Phalacridae	Olibrus	Olibrus corticalis	Low
BOLD:AAX0584	Arthropoda	Insecta	Coleoptera	Phalacridae	Olibrus	Olibrus liquidus	Low
BOLD:ACG3426	Arthropoda	Insecta	Coleoptera	Phalacridae	Olibrus		Low
BOLD:AAO1063	Arthropoda	Insecta	Coleoptera	Ptinidae	Caenocara	Caenocara affinis	Low
BOLD:AAP6061	Arthropoda	Insecta	Coleoptera	Ptinidae	Ptinus	Ptinus rufipes	Low
BOLD:ACG5200	Arthropoda	Insecta	Coleoptera	Ptinidae	Ptinus	Ptinus sexpunctatus	Low
BOLD:AAL1045	Arthropoda	Insecta	Coleoptera	Pyrochroidae	Pyrochroa	Pyrochroa coccinea	Low
BOLD:AAJ1265	Arthropoda	Insecta	Coleoptera	Scarabaeidae	Maladera	Maladera holosericea	Low
BOLD:AAN1347	Arthropoda	Insecta	Coleoptera	Scirtidae	Elodes	Elodes minuta	Low
BOLD:ACZ1002	Arthropoda	Insecta	Coleoptera	Scirtidae	Elodes		Low
BOLD:AAP9940	Arthropoda	Insecta	Coleoptera	Scraptiidae	Anaspis	Anaspis costai	Low
BOLD:AAN9299	Arthropoda	Insecta	Coleoptera	Scraptiidae	Anaspis	Anaspis frontalis	Low
BOLD:AAO4117	Arthropoda	Insecta	Coleoptera	Scraptiidae	Anaspis	Anaspis lurida	Low
BOLD:AAN9298	Arthropoda	Insecta	Coleoptera	Scraptiidae	Anaspis	Anaspis maculata	Low
BOLD:AAO4386	Arthropoda	Insecta	Coleoptera	Scraptiidae	Anaspis	Anaspis pulicaria	Low
BOLD:ACG2760	Arthropoda	Insecta	Coleoptera	Scraptiidae	Anaspis	Anaspis ruficollis	Low
BOLD:AAP9091	Arthropoda	Insecta	Coleoptera	Scraptiidae	Scraptia	Scraptia fuscula	Low
BOLD:ACG1968	Arthropoda	Insecta	Coleoptera	Staphylinidae	Achenium	Achenium depressum	Low
BOLD:ACG2325	Arthropoda	Insecta	Coleoptera	Staphylinidae	Acrotona	Acrotona parens	Low
BOLD:AAC3518	Arthropoda	Insecta	Coleoptera	Staphylinidae	Aleochara	Aleochara bilineata	Low
BOLD:AAJ3392	Arthropoda	Insecta	Coleoptera	Staphylinidae	Aleochara		Low
BOLD:AAJ2457	Arthropoda	Insecta	Coleoptera	Staphylinidae	Aleochara		Medium
BOLD:ABU6164	Arthropoda	Insecta	Coleoptera	Staphylinidae	Aloconota		Low
BOLD:AAR3352	Arthropoda	Insecta	Coleoptera	Staphylinidae	Anotylus	Anotylus insecatus	Low
BOLD:AAO1408	Arthropoda	Insecta	Coleoptera	Staphylinidae	Anotylus	Anotylus inustus	Medium
BOLD:AAN4152	Arthropoda	Insecta	Coleoptera	Staphylinidae	Anotylus	Anotylus rugosus	Low
BOLD:ABY1383	Arthropoda	Insecta	Coleoptera	Staphylinidae	Anotylus	Anotylus sculpturatus	Low
BOLD:AAN1739	Arthropoda	Insecta	Coleoptera	Staphylinidae	Anotylus		Low
BOLD:AAO3818	Arthropoda	Insecta	Coleoptera	Staphylinidae	Atheta	Atheta laticollis	Low
BOLD:ACZ1399	Arthropoda	Insecta	Coleoptera	Staphylinidae	Atheta	Atheta oblita	Low
BOLD:ABX1017	Arthropoda	Insecta	Coleoptera	Staphylinidae	Atheta	Atheta orbata	Low
BOLD:ACD1376	Arthropoda	Insecta	Coleoptera	Staphylinidae	Atheta		Low
BOLD:AAO0731	Arthropoda	Insecta	Coleoptera	Staphylinidae	Bolitobius	Bolitobius castaneus	Low
BOLD:ACG2308	Arthropoda	Insecta	Coleoptera	Staphylinidae	Brachygluta	Brachygluta perforata	Low
BOLD:AAO3819	Arthropoda	Insecta	Coleoptera	Staphylinidae	Carphacis	Carphacis striatus	Low
BOLD:AAN1045	Arthropoda	Insecta	Coleoptera	Staphylinidae	Coprophilus	Coprophilus striatulus	Low
BOLD:AAY1526	Arthropoda	Insecta	Coleoptera	Staphylinidae	Dropephylla	Dropephylla ioptera	Low
BOLD:ACG8491	Arthropoda	Insecta	Coleoptera	Staphylinidae	Dropephylla		Low
BOLD:AAO0172	Arthropoda	Insecta	Coleoptera	Staphylinidae	Ischnosoma	Ischnosoma splendidum	Low
BOLD:AAO1223	Arthropoda	Insecta	Coleoptera	Staphylinidae	Lathrobium	Lathrobium fulvipenne	Low
BOLD:ABW9375	Arthropoda	Insecta	Coleoptera	Staphylinidae	Liogluta	Liogluta alpestris	Low
BOLD:ACG3365	Arthropoda	Insecta	Coleoptera	Staphylinidae	Mycetoporus	Mycetoporus punctus	Low
BOLD:ACG9247	Arthropoda	Insecta	Coleoptera	Staphylinidae	Ocypus	Ocypus ophthalmicus	Low
BOLD:ACC4810	Arthropoda	Insecta	Coleoptera	Staphylinidae	Ontholestes	Ontholestes haroldi	Low
BOLD:AAW9357	Arthropoda	Insecta	Coleoptera	Staphylinidae	Othius	Othius laeviusculus	Low
BOLD:ABW8838	Arthropoda	Insecta	Coleoptera	Staphylinidae	Oxypoda	Oxypoda brevicornis	Low
BOLD:AAX1882	Arthropoda	Insecta	Coleoptera	Staphylinidae	Paederus	Paederus riparius	Low
BOLD:AAR1764	Arthropoda	Insecta	Coleoptera	Staphylinidae	Philonthus	Philonthus carbonarius	Low
BOLD:AAL5087	Arthropoda	Insecta	Coleoptera	Staphylinidae	Philonthus	Philonthus cognatus	Low
BOLD:AAN6185	Arthropoda	Insecta	Coleoptera	Staphylinidae	Philonthus	Philonthus concinnus	Medium
BOLD:ACG2086	Arthropoda	Insecta	Coleoptera	Staphylinidae	Philonthus	Philonthus coruscus	Low
BOLD:ABV1529	Arthropoda	Insecta	Coleoptera	Staphylinidae	Philonthus	Philonthus debilis	Low
BOLD:AAN6145	Arthropoda	Insecta	Coleoptera	Staphylinidae	Philonthus	Philonthus varians	Low
BOLD:AAO1236	Arthropoda	Insecta	Coleoptera	Staphylinidae	Quedius	Quedius cruentus	Low
BOLD:ACB9476	Arthropoda	Insecta	Coleoptera	Staphylinidae	Quedius	Quedius levicollis	Medium
BOLD:ACG4842	Arthropoda	Insecta	Coleoptera	Staphylinidae	Quedius	Quedius semiaeneus	Low
BOLD:AAZ4366	Arthropoda	Insecta	Coleoptera	Staphylinidae	Quedius	Quedius semiobscurus	Low
BOLD:AAQ1025	Arthropoda	Insecta	Coleoptera	Staphylinidae	Stenus	Stenus ater	Low
BOLD:ABX2484	Arthropoda	Insecta	Coleoptera	Staphylinidae	Tachyporus	Tachyporus atriceps	Low
BOLD:AAK0453	Arthropoda	Insecta	Coleoptera	Staphylinidae	Tachyporus	Tachyporus formosus	Low
BOLD:AAM9619	Arthropoda	Insecta	Coleoptera	Staphylinidae	Tachyporus	Tachyporus nitidulus	High
BOLD:AAN9953	Arthropoda	Insecta	Coleoptera	Staphylinidae	Tachyporus	Tachyporus obtusus	Low
BOLD:ABZ8841	Arthropoda	Insecta	Coleoptera	Staphylinidae	Tachyporus		Low
BOLD:AAN9951	Arthropoda	Insecta	Coleoptera	Staphylinidae	Tachyporus		Medium
BOLD:AAO4368	Arthropoda	Insecta	Coleoptera	Staphylinidae	Tachyporus		Medium
BOLD:AAP7179	Arthropoda	Insecta	Coleoptera	Staphylinidae	Xantholinus	Xantholinus elegans	Low
BOLD:AAG4333	Arthropoda	Insecta	Coleoptera	Staphylinidae	Xantholinus	Xantholinus linearis	Low
BOLD:AAP8224	Arthropoda	Insecta	Coleoptera	Tenebrionidae	Lagria	Lagria hirta	Low
BOLD:ACI4324	Arthropoda	Insecta	Coleoptera	Tenebrionidae	Mycetochara	Mycetochara humeralis	Low
BOLD:AAZ4368	Arthropoda	Insecta	Coleoptera	Throscidae	Aulonothroscus	Aulonothroscus brevicollis	Low
BOLD:ABW4548	Arthropoda	Insecta	Coleoptera	Throscidae	Trixagus	Trixagus carinifrons	Medium
BOLD:AAJ9656	Arthropoda	Insecta	Coleoptera	Throscidae	Trixagus	Trixagus dermestoides	Low
BOLD:AAO0503	Arthropoda	Insecta	Coleoptera	Throscidae	Trixagus	Trixagus leseigneuri	Medium
BOLD:ACC5051	Arthropoda	Insecta	Coleoptera	Throscidae	Trixagus	Trixagus meybohmi	Medium
BOLD:ACA5312	Arthropoda	Insecta	Coleoptera				Low
BOLD:AAG9897	Arthropoda	Insecta	Dermaptera	Forficulidae	Forficula		High
BOLD:ACM2314	Arthropoda	Insecta	Diptera	Agromyzidae	Agromyza	Agromyza ambigua	Medium
BOLD:ACQ8553	Arthropoda	Insecta	Diptera	Agromyzidae	Agromyza	Agromyza bromi	Medium
BOLD:ACO9990	Arthropoda	Insecta	Diptera	Agromyzidae	Agromyza	Agromyza nigrella	Low
BOLD:ACD3364	Arthropoda	Insecta	Diptera	Agromyzidae	Agromyza	Agromyza nigripes	Low
BOLD:ACR4473	Arthropoda	Insecta	Diptera	Agromyzidae	Agromyza		Medium
BOLD:ACD8803	Arthropoda	Insecta	Diptera	Agromyzidae	Amauromyza	Amauromyza verbasci	Low
BOLD:ACD8797	Arthropoda	Insecta	Diptera	Agromyzidae	Calycomyza	Calycomyza artemisiae	Low
BOLD:AAG4780	Arthropoda	Insecta	Diptera	Agromyzidae	Cerodontha	Cerodontha biseta	Low
BOLD:ABA1017	Arthropoda	Insecta	Diptera	Agromyzidae	Cerodontha	Cerodontha denticornis	Medium
BOLD:AAF1049	Arthropoda	Insecta	Diptera	Agromyzidae	Cerodontha	Cerodontha fasciata	Low
BOLD:ACY5854	Arthropoda	Insecta	Diptera	Agromyzidae	Cerodontha	Cerodontha lapplandica	Low
BOLD:ACD3212	Arthropoda	Insecta	Diptera	Agromyzidae	Cerodontha	Cerodontha lateralis	Low
BOLD:ACF7184	Arthropoda	Insecta	Diptera	Agromyzidae	Cerodontha	Cerodontha muscina	Medium
BOLD:AAM6329	Arthropoda	Insecta	Diptera	Agromyzidae	Cerodontha		Low
BOLD:ACR5216	Arthropoda	Insecta	Diptera	Agromyzidae	Cerodontha		Medium
BOLD:ACB3108	Arthropoda	Insecta	Diptera	Agromyzidae	Liriomyza	Liriomyza demeijerei	Low
BOLD:ACX4144	Arthropoda	Insecta	Diptera	Agromyzidae	Liriomyza	Liriomyza morio	Low
BOLD:ACP3977	Arthropoda	Insecta	Diptera	Agromyzidae	Liriomyza	Liriomyza phryne	Low
BOLD:ACD3086	Arthropoda	Insecta	Diptera	Agromyzidae	Liriomyza	Liriomyza ptarmicae	Low
BOLD:ABX0204	Arthropoda	Insecta	Diptera	Agromyzidae	Liriomyza	Liriomyza pusio	Low
BOLD:ACD8684	Arthropoda	Insecta	Diptera	Agromyzidae	Liriomyza	Liriomyza strigata	Low
BOLD:ACR0856	Arthropoda	Insecta	Diptera	Agromyzidae	Liriomyza		Low
BOLD:ACR4179	Arthropoda	Insecta	Diptera	Agromyzidae	Liriomyza		Low
BOLD:ACD2707	Arthropoda	Insecta	Diptera	Agromyzidae	Liriomyza		Medium
BOLD:ACR0844	Arthropoda	Insecta	Diptera	Agromyzidae	Liriomyza		Medium
BOLD:ACM3071	Arthropoda	Insecta	Diptera	Agromyzidae	Melanagromyza	Melanagromyza aenea	Low
BOLD:ACP6151	Arthropoda	Insecta	Diptera	Agromyzidae	Melanagromyza		Low
BOLD:ACD8805	Arthropoda	Insecta	Diptera	Agromyzidae	Ophiomyia	Ophiomyia cunctata	Low
BOLD:ADZ9308	Arthropoda	Insecta	Diptera	Agromyzidae	Ophiomyia	Ophiomyia nasuta	Medium
BOLD:ABA1016	Arthropoda	Insecta	Diptera	Agromyzidae	Ophiomyia	Ophiomyia orbiculata	Low
BOLD:ACR4808	Arthropoda	Insecta	Diptera	Agromyzidae	Ophiomyia		Medium
BOLD:ACQ8695	Arthropoda	Insecta	Diptera	Agromyzidae	Phytobia		Low
BOLD:ACP4350	Arthropoda	Insecta	Diptera	Agromyzidae	Phytoliriomyza		Medium
BOLD:ACD8657	Arthropoda	Insecta	Diptera	Agromyzidae	Phytomyza	Phytomyza agromyzina	Low
BOLD:AAP2990	Arthropoda	Insecta	Diptera	Agromyzidae	Phytomyza	Phytomyza cichorii	Low
BOLD:AAY1315	Arthropoda	Insecta	Diptera	Agromyzidae	Phytomyza	Phytomyza cirsii	Low
BOLD:AAY2701	Arthropoda	Insecta	Diptera	Agromyzidae	Phytomyza	Phytomyza continua	Low
BOLD:ACS3999	Arthropoda	Insecta	Diptera	Agromyzidae	Phytomyza	Phytomyza gymnostoma	Medium
BOLD:AAX3741	Arthropoda	Insecta	Diptera	Agromyzidae	Phytomyza	Phytomyza lateralis	Medium
BOLD:AAR9798	Arthropoda	Insecta	Diptera	Agromyzidae	Phytomyza	Phytomyza milii	Medium
BOLD:AAY3940	Arthropoda	Insecta	Diptera	Agromyzidae	Phytomyza	Phytomyza spinaciae	Low
BOLD:AAL4268	Arthropoda	Insecta	Diptera	Agromyzidae	Phytomyza		High
BOLD:ACK1658	Arthropoda	Insecta	Diptera	Agromyzidae	Phytomyza		Low
BOLD:ACQ1894	Arthropoda	Insecta	Diptera	Agromyzidae	Phytomyza		Low
BOLD:ACQ9522	Arthropoda	Insecta	Diptera	Agromyzidae	Phytomyza		Low
BOLD:ACR0200	Arthropoda	Insecta	Diptera	Agromyzidae	Phytomyza		Low
BOLD:ABU6382	Arthropoda	Insecta	Diptera	Agromyzidae	Phytomyza		Medium
BOLD:ACB4751	Arthropoda	Insecta	Diptera	Agromyzidae	Phytomyza		Medium
BOLD:ACR1468	Arthropoda	Insecta	Diptera	Agromyzidae	Phytomyza		Medium
BOLD:ABA1020	Arthropoda	Insecta	Diptera	Agromyzidae	Pseudonapomyza	Pseudonapomyza atra	Medium
BOLD:AAM6324	Arthropoda	Insecta	Diptera	Agromyzidae	Pseudonapomyza	Pseudonapomyza europaea	Low
BOLD:ACR2331	Arthropoda	Insecta	Diptera	Agromyzidae			Low
BOLD:ACR4628	Arthropoda	Insecta	Diptera	Agromyzidae			Low
BOLD:ACR0357	Arthropoda	Insecta	Diptera	Agromyzidae			Medium
BOLD:ACG4281	Arthropoda	Insecta	Diptera	Anisopodidae	Mycetobia		Low
BOLD:AAL7534	Arthropoda	Insecta	Diptera	Anisopodidae	Sylvicola		Low
BOLD:AAG1996	Arthropoda	Insecta	Diptera	Anisopodidae	Sylvicola		Medium
BOLD:ACE4539	Arthropoda	Insecta	Diptera	Anthomyiidae	Anthomyia	Anthomyia liturata	High
BOLD:ABX9035	Arthropoda	Insecta	Diptera	Anthomyiidae	Anthomyia	Anthomyia pluvialis	Medium
BOLD:ACE4540	Arthropoda	Insecta	Diptera	Anthomyiidae	Anthomyia		High
BOLD:ACQ8522	Arthropoda	Insecta	Diptera	Anthomyiidae	Anthomyia		Low
BOLD:AAP2970	Arthropoda	Insecta	Diptera	Anthomyiidae	Anthomyia		Medium
BOLD:AAG2462	Arthropoda	Insecta	Diptera	Anthomyiidae	Botanophila	Botanophila fugax	High
BOLD:ACM6508	Arthropoda	Insecta	Diptera	Anthomyiidae	Botanophila	Botanophila laterella	Low
BOLD:ACR3699	Arthropoda	Insecta	Diptera	Anthomyiidae	Botanophila	Botanophila phrenione	Low
BOLD:AAG2468	Arthropoda	Insecta	Diptera	Anthomyiidae	Botanophila	Botanophila striolata	Low
BOLD:ACJ0545	Arthropoda	Insecta	Diptera	Anthomyiidae	Delia	Delia lophota	Low
BOLD:AAG2465	Arthropoda	Insecta	Diptera	Anthomyiidae	Delia	Delia radicum	Medium
BOLD:AAG2511	Arthropoda	Insecta	Diptera	Anthomyiidae	Delia		High
BOLD:ACE1348	Arthropoda	Insecta	Diptera	Anthomyiidae	Eustalomyia	Eustalomyia histrio	Low
BOLD:ACR0704	Arthropoda	Insecta	Diptera	Anthomyiidae	Eutrichota	Eutrichota praepotens	Low
BOLD:AAG2460	Arthropoda	Insecta	Diptera	Anthomyiidae	Hydrophoria	Hydrophoria lancifer	Low
BOLD:ACB3443	Arthropoda	Insecta	Diptera	Anthomyiidae	Hylemya	Hylemya urbica	High
BOLD:ACD2912	Arthropoda	Insecta	Diptera	Anthomyiidae	Lasiomma	Lasiomma anthomyinum	Low
BOLD:ABY1114	Arthropoda	Insecta	Diptera	Anthomyiidae	Lasiomma	Lasiomma seminitidum	Medium
BOLD:ACI8977	Arthropoda	Insecta	Diptera	Anthomyiidae	Lasiomma	Lasiomma strigilatum	Low
BOLD:ACD2868	Arthropoda	Insecta	Diptera	Anthomyiidae	Leucophora		Low
BOLD:ACD3043	Arthropoda	Insecta	Diptera	Anthomyiidae	Mycophaga	Mycophaga testacea	Low
BOLD:AAG2479	Arthropoda	Insecta	Diptera	Anthomyiidae	Pegomya	Pegomya flavifrons	Low
BOLD:ACD8686	Arthropoda	Insecta	Diptera	Anthomyiidae	Pegomya	Pegomya solennis	Low
BOLD:ACM6186	Arthropoda	Insecta	Diptera	Anthomyiidae	Pegomya	Pegomya testacea	Low
BOLD:AAN5497	Arthropoda	Insecta	Diptera	Anthomyiidae	Pegomya		Low
BOLD:ACR4031	Arthropoda	Insecta	Diptera	Anthomyiidae	Pegomya		Low
BOLD:AAL3598	Arthropoda	Insecta	Diptera	Anthomyiidae			Low
BOLD:ACD2813	Arthropoda	Insecta	Diptera	Anthomyiidae			Low
BOLD:ACT4989	Arthropoda	Insecta	Diptera	Anthomyiidae			Medium
BOLD:ACP6273	Arthropoda	Insecta	Diptera	Asilidae	Dioctria	Dioctria linearis	Low
BOLD:ACR3270	Arthropoda	Insecta	Diptera	Asilidae	Dioctria	Dioctria rufipes	Low
BOLD:ACB5185	Arthropoda	Insecta	Diptera	Asilidae	Leptogaster	Leptogaster cylindrica	Medium
BOLD:ABV5341	Arthropoda	Insecta	Diptera	Asilidae			Low
BOLD:ACR3099	Arthropoda	Insecta	Diptera	Asilidae			Low
BOLD:ACG2955	Arthropoda	Insecta	Diptera	Bibionidae	Bibio	Bibio varipes	Low
BOLD:ABA6491	Arthropoda	Insecta	Diptera	Bibionidae	Bibio		Low
BOLD:ACR2158	Arthropoda	Insecta	Diptera	Bibionidae			Medium
BOLD:ACG4162	Arthropoda	Insecta	Diptera	Bombyliidae	Bombylius	Bombylius major	Low
BOLD:ACR3748	Arthropoda	Insecta	Diptera	Bombyliidae	Villa	Villa modesta	Low
BOLD:ACR0456	Arthropoda	Insecta	Diptera	Calliphoridae	Bellardia	Bellardia viarum	Medium
BOLD:ACN3503	Arthropoda	Insecta	Diptera	Calliphoridae	Calliphora	Calliphora vicina	Medium
BOLD:AAA6618	Arthropoda	Insecta	Diptera	Calliphoridae	Lucilia		Low
BOLD:AAA7470	Arthropoda	Insecta	Diptera	Calliphoridae	Lucilia		Low
BOLD:AAG6746	Arthropoda	Insecta	Diptera	Calliphoridae	Lucilia		Low
BOLD:ACB6330	Arthropoda	Insecta	Diptera	Calliphoridae			Low
BOLD:ACO6705	Arthropoda	Insecta	Diptera	Cecidomyiidae	Campylomyza	Campylomyza flavipes	Low
BOLD:ACR0093	Arthropoda	Insecta	Diptera	Cecidomyiidae	Contarinia	Contarinia asclepiadis	Low
BOLD:ACG4620	Arthropoda	Insecta	Diptera	Cecidomyiidae	Micromya	Micromya lucorum	Low
BOLD:ACE6038	Arthropoda	Insecta	Diptera	Cecidomyiidae	Monardia		Medium
BOLD:ACO9914	Arthropoda	Insecta	Diptera	Cecidomyiidae	Obolodiplosis	Obolodiplosis robiniae	Low
BOLD:ACP8530	Arthropoda	Insecta	Diptera	Cecidomyiidae	Parepidosis	Parepidosis argentifera	Low
BOLD:AAN5267	Arthropoda	Insecta	Diptera	Cecidomyiidae	Peromyia	Peromyia borealis	Low
BOLD:AAH2876	Arthropoda	Insecta	Diptera	Cecidomyiidae	Peromyia	Peromyia cornuta	Low
BOLD:ACR1376	Arthropoda	Insecta	Diptera	Cecidomyiidae	Peromyia	Peromyia fungicola	Low
BOLD:ACG3551	Arthropoda	Insecta	Diptera	Cecidomyiidae	Porricondyla	Porricondyla colpodioides	Low
BOLD:ACP6057	Arthropoda	Insecta	Diptera	Cecidomyiidae	Rhopalomyia		Low
BOLD:ACR1055	Arthropoda	Insecta	Diptera	Cecidomyiidae	Rhopalomyia		Low
BOLD:ACR3653	Arthropoda	Insecta	Diptera	Cecidomyiidae	Rhopalomyia		Low
BOLD:ACJ5431	Arthropoda	Insecta	Diptera	Cecidomyiidae			High
BOLD:AAL7438	Arthropoda	Insecta	Diptera	Cecidomyiidae			Low
BOLD:AAP6851	Arthropoda	Insecta	Diptera	Cecidomyiidae			Low
BOLD:ABV0498	Arthropoda	Insecta	Diptera	Cecidomyiidae			Low
BOLD:ABV9277	Arthropoda	Insecta	Diptera	Cecidomyiidae			Low
BOLD:ACB0632	Arthropoda	Insecta	Diptera	Cecidomyiidae			Low
BOLD:ACF7467	Arthropoda	Insecta	Diptera	Cecidomyiidae			Low
BOLD:ACG0535	Arthropoda	Insecta	Diptera	Cecidomyiidae			Low
BOLD:ACG2881	Arthropoda	Insecta	Diptera	Cecidomyiidae			Low
BOLD:ACG2915	Arthropoda	Insecta	Diptera	Cecidomyiidae			Low
BOLD:ACG3432	Arthropoda	Insecta	Diptera	Cecidomyiidae			Low
BOLD:ACG3480	Arthropoda	Insecta	Diptera	Cecidomyiidae			Low
BOLD:ACG4002	Arthropoda	Insecta	Diptera	Cecidomyiidae			Low
BOLD:ACG5421	Arthropoda	Insecta	Diptera	Cecidomyiidae			Low
BOLD:ACI7021	Arthropoda	Insecta	Diptera	Cecidomyiidae			Low
BOLD:ACI8085	Arthropoda	Insecta	Diptera	Cecidomyiidae			Low
BOLD:ACJ2848	Arthropoda	Insecta	Diptera	Cecidomyiidae			Low
BOLD:ACJ3276	Arthropoda	Insecta	Diptera	Cecidomyiidae			Low
BOLD:ACJ3318	Arthropoda	Insecta	Diptera	Cecidomyiidae			Low
BOLD:ACN3741	Arthropoda	Insecta	Diptera	Cecidomyiidae			Low
BOLD:ACO8436	Arthropoda	Insecta	Diptera	Cecidomyiidae			Low
BOLD:ACQ8578	Arthropoda	Insecta	Diptera	Cecidomyiidae			Low
BOLD:ACQ8906	Arthropoda	Insecta	Diptera	Cecidomyiidae			Low
BOLD:ACQ9013	Arthropoda	Insecta	Diptera	Cecidomyiidae			Low
BOLD:ACQ9963	Arthropoda	Insecta	Diptera	Cecidomyiidae			Low
BOLD:ACR0636	Arthropoda	Insecta	Diptera	Cecidomyiidae			Low
BOLD:ACR1182	Arthropoda	Insecta	Diptera	Cecidomyiidae			Low
BOLD:ACR2022	Arthropoda	Insecta	Diptera	Cecidomyiidae			Low
BOLD:ACR3545	Arthropoda	Insecta	Diptera	Cecidomyiidae			Low
BOLD:ACX5726	Arthropoda	Insecta	Diptera	Cecidomyiidae			Low
BOLD:ADU6936	Arthropoda	Insecta	Diptera	Cecidomyiidae			Low
BOLD:ACE8241	Arthropoda	Insecta	Diptera	Cecidomyiidae			Medium
BOLD:ACJ5434	Arthropoda	Insecta	Diptera	Cecidomyiidae			Medium
BOLD:ACQ9217	Arthropoda	Insecta	Diptera	Cecidomyiidae			Medium
BOLD:ACQ9629	Arthropoda	Insecta	Diptera	Cecidomyiidae			Medium
BOLD:ACC1669	Arthropoda	Insecta	Diptera	Ceratopogonidae	Atrichopogon		Low
BOLD:ACE0463	Arthropoda	Insecta	Diptera	Ceratopogonidae	Atrichopogon		Low
BOLD:ACP7223	Arthropoda	Insecta	Diptera	Ceratopogonidae	Atrichopogon		Low
BOLD:ACO8430	Arthropoda	Insecta	Diptera	Ceratopogonidae	Culicoides	Culicoides pictipennis	Low
BOLD:AAN5169	Arthropoda	Insecta	Diptera	Ceratopogonidae	Dasyhelea	Dasyhelea incisurata	Low
BOLD:ACR0360	Arthropoda	Insecta	Diptera	Ceratopogonidae	Dasyhelea		Low
BOLD:ABW3942	Arthropoda	Insecta	Diptera	Ceratopogonidae	Forcipomyia	Forcipomyia nigra	Low
BOLD:ACO5698	Arthropoda	Insecta	Diptera	Ceratopogonidae	Forcipomyia	Forcipomyia pulchrithorax	Low
BOLD:ABW3987	Arthropoda	Insecta	Diptera	Ceratopogonidae	Forcipomyia	Forcipomyia tenuis	Low
BOLD:AAN5148	Arthropoda	Insecta	Diptera	Ceratopogonidae	Forcipomyia		High
BOLD:ACE2295	Arthropoda	Insecta	Diptera	Ceratopogonidae	Forcipomyia		Low
BOLD:ACG4026	Arthropoda	Insecta	Diptera	Ceratopogonidae	Forcipomyia		Low
BOLD:ACQ8860	Arthropoda	Insecta	Diptera	Ceratopogonidae	Forcipomyia		Low
BOLD:ACL4093	Arthropoda	Insecta	Diptera	Ceratopogonidae			Low
BOLD:ACO6858	Arthropoda	Insecta	Diptera	Ceratopogonidae			Low
BOLD:AAW4818	Arthropoda	Insecta	Diptera	Chironomidae	Ablabesmyia		Low
BOLD:AAP6930	Arthropoda	Insecta	Diptera	Chironomidae	Bryophaenocladius	Bryophaenocladius cf. vernalis	Low
BOLD:AAW1344	Arthropoda	Insecta	Diptera	Chironomidae	Bryophaenocladius	Bryophaenocladius flavoscutellatus	Low
BOLD:AAM6273	Arthropoda	Insecta	Diptera	Chironomidae	Bryophaenocladius	Bryophaenocladius ictericus	Low
BOLD:ACR0396	Arthropoda	Insecta	Diptera	Chironomidae	Bryophaenocladius	Bryophaenocladius nigrus	Medium
BOLD:AAG1021	Arthropoda	Insecta	Diptera	Chironomidae	Bryophaenocladius		Medium
BOLD:AAW1343	Arthropoda	Insecta	Diptera	Chironomidae	Bryophaenocladius		Medium
BOLD:ACR3707	Arthropoda	Insecta	Diptera	Chironomidae	Bryophaenocladius		Medium
BOLD:AAN5341	Arthropoda	Insecta	Diptera	Chironomidae	Camptocladius	Camptocladius stercorarius	Low
BOLD:AAA7263	Arthropoda	Insecta	Diptera	Chironomidae	Chironomus		Low
BOLD:AAJ4282	Arthropoda	Insecta	Diptera	Chironomidae	Chironomus		Low
BOLD:ACG9999	Arthropoda	Insecta	Diptera	Chironomidae	Chironomus		Low
BOLD:ADL5630	Arthropoda	Insecta	Diptera	Chironomidae	Chironomus		Low
BOLD:AAB5106	Arthropoda	Insecta	Diptera	Chironomidae	Diamesa		Low
BOLD:AAU1021	Arthropoda	Insecta	Diptera	Chironomidae	Dicrotendipes	Dicrotendipes nervosus	Low
BOLD:ACP5613	Arthropoda	Insecta	Diptera	Chironomidae	Eukiefferiella	Eukiefferiella devonica	Low
BOLD:AAJ2130	Arthropoda	Insecta	Diptera	Chironomidae	Limnophyes	Limnophyes habilis	Low
BOLD:AAA8204	Arthropoda	Insecta	Diptera	Chironomidae	Limnophyes	Limnophyes minimus	Low
BOLD:AAE6392	Arthropoda	Insecta	Diptera	Chironomidae	Limnophyes	Limnophyes pentaplastus	Low
BOLD:ACR0830	Arthropoda	Insecta	Diptera	Chironomidae	Limnophyes		Low
BOLD:ABU5525	Arthropoda	Insecta	Diptera	Chironomidae	Limnophyes		Medium
BOLD:AAX3566	Arthropoda	Insecta	Diptera	Chironomidae	Macropelopia		Low
BOLD:AAC6643	Arthropoda	Insecta	Diptera	Chironomidae	Metriocnemus	Metriocnemus albolineatus	Low
BOLD:AAI1573	Arthropoda	Insecta	Diptera	Chironomidae	Metriocnemus	Metriocnemus fuscipes	Medium
BOLD:AAI1572	Arthropoda	Insecta	Diptera	Chironomidae	Metriocnemus	Metriocnemus picipes	Low
BOLD:AAI1530	Arthropoda	Insecta	Diptera	Chironomidae	Micropsectra		Low
BOLD:ACR1772	Arthropoda	Insecta	Diptera	Chironomidae	Orthocladius		Low
BOLD:ACY5073	Arthropoda	Insecta	Diptera	Chironomidae	Parachironomus	Parachironomus monochromus	Low
BOLD:AAC4200	Arthropoda	Insecta	Diptera	Chironomidae	Paraphaenocladius	Paraphaenocladius impensus	Low
BOLD:AAE3697	Arthropoda	Insecta	Diptera	Chironomidae	Paratanytarsus	Paratanytarsus dissimilis	Low
BOLD:AAD7154	Arthropoda	Insecta	Diptera	Chironomidae	Paratanytarsus	Paratanytarsus laetipes	Low
BOLD:AAO1037	Arthropoda	Insecta	Diptera	Chironomidae	Paratendipes	Paratendipes albimanus	Low
BOLD:ACY3854	Arthropoda	Insecta	Diptera	Chironomidae	Polypedilum	Polypedilum sordens	Low
BOLD:AAU6327	Arthropoda	Insecta	Diptera	Chironomidae	Psectrocladius	Psectrocladius schlienzi	Low
BOLD:ACK3819	Arthropoda	Insecta	Diptera	Chironomidae	Psectrotanypus	Psectrotanypus varius	Low
BOLD:ACE0351	Arthropoda	Insecta	Diptera	Chironomidae	Smittia	Smittia cf. stercoraria	Medium
BOLD:ADV7271	Arthropoda	Insecta	Diptera	Chironomidae	Smittia	Smittia edwardsi	Low
BOLD:AAN5355	Arthropoda	Insecta	Diptera	Chironomidae	Smittia		Low
BOLD:AAN5358	Arthropoda	Insecta	Diptera	Chironomidae	Smittia		Low
BOLD:ACF7218	Arthropoda	Insecta	Diptera	Chironomidae	Smittia		Low
BOLD:ACW5117	Arthropoda	Insecta	Diptera	Chironomidae	Smittia		Low
BOLD:ACP4736	Arthropoda	Insecta	Diptera	Chironomidae	Smittia		Medium
BOLD:AAV3526	Arthropoda	Insecta	Diptera	Chironomidae	Tanytarsus	Tanytarsus heusdensis	Low
BOLD:AAA3774	Arthropoda	Insecta	Diptera	Chironomidae	Tanytarsus	Tanytarsus mendax	Low
BOLD:AAW0581	Arthropoda	Insecta	Diptera	Chironomidae	Thienemannia	Thienemannia gracei	Low
BOLD:AAD4167	Arthropoda	Insecta	Diptera	Chironomidae			Low
BOLD:AAW0369	Arthropoda	Insecta	Diptera	Chironomidae			Low
BOLD:ACF6903	Arthropoda	Insecta	Diptera	Chironomidae			Low
BOLD:ACR0361	Arthropoda	Insecta	Diptera	Chironomidae			Low
BOLD:ACR1743	Arthropoda	Insecta	Diptera	Chironomidae			Low
BOLD:ACR3766	Arthropoda	Insecta	Diptera	Chironomidae			Low
BOLD:ACR0048	Arthropoda	Insecta	Diptera	Chironomidae			Medium
BOLD:ACR0876	Arthropoda	Insecta	Diptera	Chironomidae			Medium
BOLD:ACR4053	Arthropoda	Insecta	Diptera	Chironomidae			Medium
BOLD:ACB9088	Arthropoda	Insecta	Diptera	Chloropidae	Aphanotrigonum	Aphanotrigonum trilineatum	High
BOLD:AAF4096	Arthropoda	Insecta	Diptera	Chloropidae	Cetema		Low
BOLD:ABW9574	Arthropoda	Insecta	Diptera	Chloropidae	Chlorops	Chlorops pumilionis	Low
BOLD:ACP4070	Arthropoda	Insecta	Diptera	Chloropidae	Conioscinella	Conioscinella triorbiculata	Medium
BOLD:ADI1308	Arthropoda	Insecta	Diptera	Chloropidae	Dasyopa		Low
BOLD:AAH4166	Arthropoda	Insecta	Diptera	Chloropidae	Dicraeus	Dicraeus vagans	Low
BOLD:AAD8113	Arthropoda	Insecta	Diptera	Chloropidae	Elachiptera		Medium
BOLD:ACD1355	Arthropoda	Insecta	Diptera	Chloropidae	Hapleginella	Hapleginella laevifrons	Low
BOLD:ACD1382	Arthropoda	Insecta	Diptera	Chloropidae	Lasiambia	Lasiambia palposa	Medium
BOLD:ADC8504	Arthropoda	Insecta	Diptera	Chloropidae	Meromyza	Meromyza variegata	Low
BOLD:AAF9324	Arthropoda	Insecta	Diptera	Chloropidae	Meromyza		Medium
BOLD:ACK8969	Arthropoda	Insecta	Diptera	Chloropidae	Oscinella	Oscinella maura	Low
BOLD:AAB1148	Arthropoda	Insecta	Diptera	Chloropidae	Oscinella		High
BOLD:ABZ3875	Arthropoda	Insecta	Diptera	Chloropidae	Oscinella		High
BOLD:AAB1152	Arthropoda	Insecta	Diptera	Chloropidae	Oscinella		Low
BOLD:AAP3813	Arthropoda	Insecta	Diptera	Chloropidae	Rhopalopterum		Medium
BOLD:ACX2518	Arthropoda	Insecta	Diptera	Chloropidae	Siphonella	Siphonella oscinina	Low
BOLD:ACB3382	Arthropoda	Insecta	Diptera	Chloropidae	Thaumatomyia	Thaumatomyia notata	Medium
BOLD:AAH4135	Arthropoda	Insecta	Diptera	Chloropidae	Thaumatomyia		Medium
BOLD:ACQ9206	Arthropoda	Insecta	Diptera	Chloropidae	Trachysiphonella	Trachysiphonella scutellata	Medium
BOLD:ACP1046/BOLD:ACP4905	Arthropoda	Insecta	Diptera	Chloropidae	Tricimba	Tricimba cincta	Low
BOLD:ACO3866	Arthropoda	Insecta	Diptera	Chloropidae	Tricimba	Tricimba humeralis	Low
BOLD:ACJ3260	Arthropoda	Insecta	Diptera	Chloropidae			Low
BOLD:ACP3406	Arthropoda	Insecta	Diptera	Chloropidae			Low
BOLD:ACQ8508	Arthropoda	Insecta	Diptera	Chloropidae			Low
BOLD:ACR1136	Arthropoda	Insecta	Diptera	Chloropidae			Low
BOLD:ACE2607	Arthropoda	Insecta	Diptera	Chloropidae			Medium
BOLD:ACP5184	Arthropoda	Insecta	Diptera	Chloropidae			Medium
BOLD:ACR6983	Arthropoda	Insecta	Diptera	Chloropidae			Medium
BOLD:ABV4243	Arthropoda	Insecta	Diptera	Chyromyidae	Chyromya	Chyromya flava	Low
BOLD:ACB6702	Arthropoda	Insecta	Diptera	Clusiidae	Clusiodes	Clusiodes albimanus	Low
BOLD:ACG7813	Arthropoda	Insecta	Diptera	Clusiidae			Low
BOLD:AAK8836	Arthropoda	Insecta	Diptera	Conopidae	Myopa		Low
BOLD:AAJ6722	Arthropoda	Insecta	Diptera	Conopidae	Sicus	Sicus ferrugineus	Low
BOLD:AAA7067	Arthropoda	Insecta	Diptera	Culicidae	Aedes		Low
BOLD:AAG9659	Arthropoda	Insecta	Diptera	Dolichopodidae	Chrysotus	Chrysotus femoratus	Low
BOLD:ACO1274	Arthropoda	Insecta	Diptera	Dolichopodidae	Chrysotus		Low
BOLD:ACE1342	Arthropoda	Insecta	Diptera	Dolichopodidae	Medetera	Medetera jacula	Medium
BOLD:ACD2456	Arthropoda	Insecta	Diptera	Dolichopodidae	Medetera	Medetera pallipes	Low
BOLD:ACA1124	Arthropoda	Insecta	Diptera	Dolichopodidae	Medetera		High
BOLD:ACH2821	Arthropoda	Insecta	Diptera	Dolichopodidae	Medetera		Low
BOLD:ACH6989	Arthropoda	Insecta	Diptera	Dolichopodidae	Microphor	Microphor holosericeus	Low
BOLD:ACB3226	Arthropoda	Insecta	Diptera	Dolichopodidae	Neurigona	Neurigona quadrifasciata	Low
BOLD:ABU9505	Arthropoda	Insecta	Diptera	Dolichopodidae	Sciapus		Low
BOLD:ACR1184	Arthropoda	Insecta	Diptera	Drosophilidae	Drosophila	Drosophila fenestrarum	Low
BOLD:ACU7398	Arthropoda	Insecta	Diptera	Drosophilidae	Drosophila	Drosophila kuntzei	Low
BOLD:AAG4757	Arthropoda	Insecta	Diptera	Drosophilidae	Drosophila	Drosophila subobscura	Medium
BOLD:ABX1717	Arthropoda	Insecta	Diptera	Drosophilidae	Drosophila	Drosophila testacea	Low
BOLD:ABX1718	Arthropoda	Insecta	Diptera	Drosophilidae	Drosophila		Low
BOLD:AAC2499	Arthropoda	Insecta	Diptera	Drosophilidae	Drosophila		Medium
BOLD:ACC8963	Arthropoda	Insecta	Diptera	Drosophilidae	Lordiphosa	Lordiphosa fenestrarum	Low
BOLD:ACC9217	Arthropoda	Insecta	Diptera	Drosophilidae	Scaptomyza	Scaptomyza graminum	Low
BOLD:ACE9016	Arthropoda	Insecta	Diptera	Drosophilidae	Scaptomyza		High
BOLD:AAU1816	Arthropoda	Insecta	Diptera	Drosophilidae			Low
BOLD:ACF3890	Arthropoda	Insecta	Diptera	Drosophilidae			Low
BOLD:ACR1397	Arthropoda	Insecta	Diptera	Drosophilidae			Low
BOLD:ACJ5539	Arthropoda	Insecta	Diptera	Empididae	Dryodromia		Low
BOLD:ACR4429	Arthropoda	Insecta	Diptera	Empididae	Empis	Empis aestiva	Medium
BOLD:ACQ8875	Arthropoda	Insecta	Diptera	Empididae	Empis		Low
BOLD:ACR3693	Arthropoda	Insecta	Diptera	Empididae	Empis		Medium
BOLD:ACR1843	Arthropoda	Insecta	Diptera	Empididae	Hilara	Hilara albitarsis	Low
BOLD:ACD3007	Arthropoda	Insecta	Diptera	Empididae	Hilara	Hilara brevistyla	Low
BOLD:AED9218	Arthropoda	Insecta	Diptera	Empididae	Hilara	Hilara litorea	Low
BOLD:ACD9637	Arthropoda	Insecta	Diptera	Empididae	Rhamphomyia	Rhamphomyia anomalipennis	Low
BOLD:ABU6648	Arthropoda	Insecta	Diptera	Empididae			Low
BOLD:ACD9582	Arthropoda	Insecta	Diptera	Empididae			Low
BOLD:ACR4317	Arthropoda	Insecta	Diptera	Empididae			Medium
BOLD:ABA8960	Arthropoda	Insecta	Diptera	Ephydridae	Hydrellia	Hydrellia maura	Low
BOLD:AAG2754	Arthropoda	Insecta	Diptera	Ephydridae	Nostima		Low
BOLD:ABU7106	Arthropoda	Insecta	Diptera	Ephydridae	Philygria	Philygria interstincta	Low
BOLD:ACR1637	Arthropoda	Insecta	Diptera	Ephydridae	Philygria		Low
BOLD:ABA8809	Arthropoda	Insecta	Diptera	Ephydridae			Low
BOLD:AAP6349	Arthropoda	Insecta	Diptera	Ephydridae			Medium
BOLD:ABU7105	Arthropoda	Insecta	Diptera	Ephydridae			Medium
BOLD:AAU6630	Arthropoda	Insecta	Diptera	Fanniidae	Fannia	Fannia armata	Medium
BOLD:ADK5814	Arthropoda	Insecta	Diptera	Fanniidae	Fannia	Fannia latipalpis	High
BOLD:ACQ9917	Arthropoda	Insecta	Diptera	Fanniidae	Fannia	Fannia scalaris	Low
BOLD:AAF7101	Arthropoda	Insecta	Diptera	Fanniidae	Fannia		High
BOLD:ACK9772	Arthropoda	Insecta	Diptera	Fanniidae	Fannia		Low
BOLD:ACR0960	Arthropoda	Insecta	Diptera	Fanniidae	Fannia		Low
BOLD:ACY6258	Arthropoda	Insecta	Diptera	Fanniidae	Fannia		Medium
BOLD:AAV4272	Arthropoda	Insecta	Diptera	Fanniidae	Piezura	Piezura graminicola	Low
BOLD:ACD3128	Arthropoda	Insecta	Diptera	Heleomyzidae	Heteromyza	Heteromyza rotundicornis	Low
BOLD:AAG0467	Arthropoda	Insecta	Diptera	Heleomyzidae	Suillia	Suillia affinis	Low
BOLD:ABY1201	Arthropoda	Insecta	Diptera	Heleomyzidae	Suillia	Suillia variegata	Low
BOLD:ABX7666	Arthropoda	Insecta	Diptera	Heleomyzidae	Tephrochlamys	Tephrochlamys rufiventris	Low
BOLD:AAM7341	Arthropoda	Insecta	Diptera	Heleomyzidae			Medium
BOLD:ABW6092	Arthropoda	Insecta	Diptera	Heleomyzidae			Medium
BOLD:ACJ9117	Arthropoda	Insecta	Diptera	Hybotidae	Crossopalpus	Crossopalpus nigritellus	Low
BOLD:ACG0645	Arthropoda	Insecta	Diptera	Hybotidae	Drapetis	Drapetis completa	Low
BOLD:ACE1676	Arthropoda	Insecta	Diptera	Hybotidae	Drapetis	Drapetis parilis	Low
BOLD:ACR3895	Arthropoda	Insecta	Diptera	Hybotidae	Drapetis	Drapetis pusilla	Low
BOLD:ACQ9829	Arthropoda	Insecta	Diptera	Hybotidae	Drapetis		Low
BOLD:ACB5087	Arthropoda	Insecta	Diptera	Hybotidae	Elaphropeza	Elaphropeza ephippiata	Medium
BOLD:ACD8518	Arthropoda	Insecta	Diptera	Hybotidae	Hybos	Hybos culiciformis	Low
BOLD:ACE2329	Arthropoda	Insecta	Diptera	Hybotidae	Leptopeza	Leptopeza flavipes	Low
BOLD:ACE1585	Arthropoda	Insecta	Diptera	Hybotidae	Platypalpus	Platypalpus agilis	Medium
BOLD:ACD3012	Arthropoda	Insecta	Diptera	Hybotidae	Platypalpus	Platypalpus annulatus	Low
BOLD:ACB4420	Arthropoda	Insecta	Diptera	Hybotidae	Platypalpus	Platypalpus annulipes	Low
BOLD:ACJ8426	Arthropoda	Insecta	Diptera	Hybotidae	Platypalpus	Platypalpus aristatus	Low
BOLD:ACE8835	Arthropoda	Insecta	Diptera	Hybotidae	Platypalpus	Platypalpus brachystylus	Medium
BOLD:ACD2941	Arthropoda	Insecta	Diptera	Hybotidae	Platypalpus	Platypalpus longicornis	Low
BOLD:AAQ0265	Arthropoda	Insecta	Diptera	Hybotidae	Platypalpus	Platypalpus pulicarius	Low
BOLD:ACJ8400	Arthropoda	Insecta	Diptera	Hybotidae	Platypalpus	Platypalpus vegrandis	Low
BOLD:AAF9771	Arthropoda	Insecta	Diptera	Hybotidae	Platypalpus		Medium
BOLD:AAN5505	Arthropoda	Insecta	Diptera	Hybotidae	Platypalpus		Medium
BOLD:ACJ8184	Arthropoda	Insecta	Diptera	Hybotidae	Tachydromia	Tachydromia annulimana	Low
BOLD:AAH2937	Arthropoda	Insecta	Diptera	Hybotidae	Tachypeza	Tachypeza nubila	Low
BOLD:AAP2528	Arthropoda	Insecta	Diptera	Keroplatidae	Orfelia		Medium
BOLD:ACB4574	Arthropoda	Insecta	Diptera	Lauxaniidae	Calliopum	Calliopum aeneum	Medium
BOLD:ACR0217	Arthropoda	Insecta	Diptera	Lauxaniidae	Calliopum		Low
BOLD:ACB3224	Arthropoda	Insecta	Diptera	Lauxaniidae	Cnemacantha	Cnemacantha muscaria	Low
BOLD:AAQ0774	Arthropoda	Insecta	Diptera	Lauxaniidae	Meiosimyza	Meiosimyza rorida	Low
BOLD:ACR0753	Arthropoda	Insecta	Diptera	Lauxaniidae	Minettia	Minettia flaveola	Low
BOLD:ACR0546	Arthropoda	Insecta	Diptera	Lauxaniidae	Minettia	Minettia longipennis	Low
BOLD:ACR4960	Arthropoda	Insecta	Diptera	Lauxaniidae	Sapromyza		Medium
BOLD:ABX3096	Arthropoda	Insecta	Diptera	Lauxaniidae			Low
BOLD:ACR0052	Arthropoda	Insecta	Diptera	Lauxaniidae			Low
BOLD:ACR0762	Arthropoda	Insecta	Diptera	Lauxaniidae			Low
BOLD:ACR3244	Arthropoda	Insecta	Diptera	Limoniidae	Dicranomyia		High
BOLD:AAG8508	Arthropoda	Insecta	Diptera	Limoniidae	Limonia	Limonia nubeculosa	Low
BOLD:ABV5347	Arthropoda	Insecta	Diptera	Limoniidae	Neolimonia		Low
BOLD:AAI1352	Arthropoda	Insecta	Diptera	Limoniidae			Low
BOLD:ABV4106	Arthropoda	Insecta	Diptera	Limoniidae			Low
BOLD:ABV9498	Arthropoda	Insecta	Diptera	Limoniidae			Low
BOLD:ACR2917	Arthropoda	Insecta	Diptera	Lonchaeidae	Dasiops	Dasiops calvus	Low
BOLD:ACQ8545	Arthropoda	Insecta	Diptera	Lonchaeidae	Lonchaea	Lonchaea obscuritarsis	Low
BOLD:ACQ9578	Arthropoda	Insecta	Diptera	Lonchaeidae	Silba		Low
BOLD:ACR6020	Arthropoda	Insecta	Diptera	Lonchaeidae			Low
BOLD:ABX0277	Arthropoda	Insecta	Diptera	Lonchopteridae	Lonchoptera		Medium
BOLD:ACT6447	Arthropoda	Insecta	Diptera	Muscidae	Azelia	Azelia cilipes	Low
BOLD:ACR3782	Arthropoda	Insecta	Diptera	Muscidae	Coenosia	Coenosia agromyzina	Low
BOLD:ACR4033	Arthropoda	Insecta	Diptera	Muscidae	Coenosia	Coenosia albicornis	Low
BOLD:ACP3222	Arthropoda	Insecta	Diptera	Muscidae	Coenosia	Coenosia atra	Medium
BOLD:ACG3360	Arthropoda	Insecta	Diptera	Muscidae	Coenosia	Coenosia infantula	Low
BOLD:ACR4672	Arthropoda	Insecta	Diptera	Muscidae	Coenosia	Coenosia testacea	Medium
BOLD:AAB5609	Arthropoda	Insecta	Diptera	Muscidae	Coenosia		Low
BOLD:AAE3133	Arthropoda	Insecta	Diptera	Muscidae	Helina	Helina evecta	Low
BOLD:AAI6961	Arthropoda	Insecta	Diptera	Muscidae	Helina	Helina lasiophthalma	High
BOLD:AAZ5483	Arthropoda	Insecta	Diptera	Muscidae	Helina	Helina setiventris	Low
BOLD:AAG1711	Arthropoda	Insecta	Diptera	Muscidae	Helina		Low
BOLD:AAD0642	Arthropoda	Insecta	Diptera	Muscidae	Helina		Medium
BOLD:AAG6908	Arthropoda	Insecta	Diptera	Muscidae	Hydrotaea	Hydrotaea armipes	Low
BOLD:AAX2553	Arthropoda	Insecta	Diptera	Muscidae	Hydrotaea		Low
BOLD:AAA3187	Arthropoda	Insecta	Diptera	Muscidae	Musca		Low
BOLD:AAB8817	Arthropoda	Insecta	Diptera	Muscidae	Muscina	Muscina levida	Medium
BOLD:AAG1714	Arthropoda	Insecta	Diptera	Muscidae	Muscina	Muscina pascuorum	Low
BOLD:AAI3240	Arthropoda	Insecta	Diptera	Muscidae	Muscina	Muscina prolapsa	Low
BOLD:ACB9959	Arthropoda	Insecta	Diptera	Muscidae	Mydaea		Low
BOLD:AAD7145	Arthropoda	Insecta	Diptera	Muscidae	Myospila		Low
BOLD:AAH3032	Arthropoda	Insecta	Diptera	Muscidae	Neomyia	Neomyia cornicina	Low
BOLD:ABW3852	Arthropoda	Insecta	Diptera	Muscidae	Phaonia	Phaonia pallida	Low
BOLD:AAG7029	Arthropoda	Insecta	Diptera	Muscidae	Phaonia	Phaonia subventa	Low
BOLD:ABX8484	Arthropoda	Insecta	Diptera	Muscidae	Phaonia	Phaonia trimaculata	Low
BOLD:AAL2750	Arthropoda	Insecta	Diptera	Muscidae	Phaonia	Phaonia tuguriorum	Medium
BOLD:ACP9934	Arthropoda	Insecta	Diptera	Muscidae	Phaonia	Phaonia valida	Medium
BOLD:ACR1145	Arthropoda	Insecta	Diptera	Muscidae	Phaonia		Low
BOLD:AAY2766	Arthropoda	Insecta	Diptera	Muscidae	Polietes		Low
BOLD:ABW5574	Arthropoda	Insecta	Diptera	Muscidae	Schoenomyza	Schoenomyza litorella	Low
BOLD:ACD1647	Arthropoda	Insecta	Diptera	Muscidae			Low
BOLD:AAX1493	Arthropoda	Insecta	Diptera	Muscidae			Medium
BOLD:AAY5351	Arthropoda	Insecta	Diptera	Mycetophilidae	Acnemia	Acnemia nitidicollis	Low
BOLD:AAY8348	Arthropoda	Insecta	Diptera	Mycetophilidae	Monoclona	Monoclona rufilatera	Low
BOLD:AAI3260	Arthropoda	Insecta	Diptera	Mycetophilidae	Mycetophila	Mycetophila caudata	Low
BOLD:ABU7342	Arthropoda	Insecta	Diptera	Mycetophilidae	Mycetophila	Mycetophila fungorum	Low
BOLD:AAY8340	Arthropoda	Insecta	Diptera	Mycetophilidae	Mycetophila		Low
BOLD:ACZ9175	Arthropoda	Insecta	Diptera	Mycetophilidae	Mycetophila		Low
BOLD:ACR0705	Arthropoda	Insecta	Diptera	Mycetophilidae	Phronia		Low
BOLD:ACI4115	Arthropoda	Insecta	Diptera	Mycetophilidae	Platurocypta	Platurocypta punctum	Low
BOLD:ACP3236	Arthropoda	Insecta	Diptera	Mycetophilidae	Sceptonia	Sceptonia nigra	Low
BOLD:ADH0072	Arthropoda	Insecta	Diptera	Mycetophilidae			Low
BOLD:ACM2703	Arthropoda	Insecta	Diptera	Opomyzidae	Geomyza		Low
BOLD:ACD2986	Arthropoda	Insecta	Diptera	Opomyzidae	Opomyza		Low
BOLD:AAG3915	Arthropoda	Insecta	Diptera	Opomyzidae			Low
BOLD:ABU9338	Arthropoda	Insecta	Diptera	Pallopteridae	Palloptera	Palloptera ustulata	Low
BOLD:ACB3568	Arthropoda	Insecta	Diptera	Phoridae	Anevrina	Anevrina urbana	Low
BOLD:ACE2645	Arthropoda	Insecta	Diptera	Phoridae	Conicera	Conicera floricola	Low
BOLD:ACF8494	Arthropoda	Insecta	Diptera	Phoridae	Conicera	Conicera similis	Medium
BOLD:ACB3653	Arthropoda	Insecta	Diptera	Phoridae	Diplonevra		High
BOLD:ACF7689	Arthropoda	Insecta	Diptera	Phoridae	Megaselia	Megaselia albicans	Low
BOLD:ACP4989	Arthropoda	Insecta	Diptera	Phoridae	Megaselia	Megaselia annulipes	Low
BOLD:AAG3265/BOLD:ACI9454	Arthropoda	Insecta	Diptera	Phoridae	Megaselia	Megaselia berndseni	Medium
BOLD:ACE2214	Arthropoda	Insecta	Diptera	Phoridae	Megaselia	Megaselia ciliata	Medium
BOLD:ACP1058	Arthropoda	Insecta	Diptera	Phoridae	Megaselia	Megaselia clemonsi	Low
BOLD:ABA7003	Arthropoda	Insecta	Diptera	Phoridae	Megaselia	Megaselia emarginata	Low
BOLD:ADT2646	Arthropoda	Insecta	Diptera	Phoridae	Megaselia	Megaselia giraudii	Low
BOLD:ACP5869	Arthropoda	Insecta	Diptera	Phoridae	Megaselia	Megaselia gregaria	Low
BOLD:ABV8939	Arthropoda	Insecta	Diptera	Phoridae	Megaselia	Megaselia halterata	Low
BOLD:ACJ2733	Arthropoda	Insecta	Diptera	Phoridae	Megaselia	Megaselia hilaris	Low
BOLD:ACC5625	Arthropoda	Insecta	Diptera	Phoridae	Megaselia	Megaselia ignobilis	Medium
BOLD:AAG3264	Arthropoda	Insecta	Diptera	Phoridae	Megaselia	Megaselia lata	Low
BOLD:ADA4621	Arthropoda	Insecta	Diptera	Phoridae	Megaselia	Megaselia lucifrons	Medium
BOLD:ACG3608	Arthropoda	Insecta	Diptera	Phoridae	Megaselia	Megaselia lutea	Low
BOLD:ABW5554	Arthropoda	Insecta	Diptera	Phoridae	Megaselia	Megaselia manicata	Medium
BOLD:ABA6993	Arthropoda	Insecta	Diptera	Phoridae	Megaselia	Megaselia pleuralis	Medium
BOLD:ACC0903	Arthropoda	Insecta	Diptera	Phoridae	Megaselia	Megaselia pumila	Low
BOLD:ACF7708/BOLD:ACG4585	Arthropoda	Insecta	Diptera	Phoridae	Megaselia	Megaselia ruficornis	Low
BOLD:ACF7704	Arthropoda	Insecta	Diptera	Phoridae	Megaselia	Megaselia scutellaris	Low
BOLD:ACO9511	Arthropoda	Insecta	Diptera	Phoridae	Megaselia	Megaselia striolata	Low
BOLD:ACP4612	Arthropoda	Insecta	Diptera	Phoridae	Megaselia	Megaselia tama	Low
BOLD:ACX6055	Arthropoda	Insecta	Diptera	Phoridae	Megaselia		High
BOLD:AAG3263	Arthropoda	Insecta	Diptera	Phoridae	Megaselia		Low
BOLD:AAP9858	Arthropoda	Insecta	Diptera	Phoridae	Megaselia		Low
BOLD:ABA6997	Arthropoda	Insecta	Diptera	Phoridae	Megaselia		Low
BOLD:ABV3315	Arthropoda	Insecta	Diptera	Phoridae	Megaselia		Low
BOLD:ACB9822	Arthropoda	Insecta	Diptera	Phoridae	Megaselia		Low
BOLD:ACD9634	Arthropoda	Insecta	Diptera	Phoridae	Megaselia		Low
BOLD:ACF8764	Arthropoda	Insecta	Diptera	Phoridae	Megaselia		Low
BOLD:ACO7890	Arthropoda	Insecta	Diptera	Phoridae	Megaselia		Low
BOLD:AAG3266	Arthropoda	Insecta	Diptera	Phoridae	Megaselia		Medium
BOLD:ABA6987	Arthropoda	Insecta	Diptera	Phoridae	Megaselia		Medium
BOLD:ABX2130	Arthropoda	Insecta	Diptera	Phoridae	Megaselia		Medium
BOLD:ACP2588	Arthropoda	Insecta	Diptera	Phoridae	Megaselia		Medium
BOLD:ACG7416	Arthropoda	Insecta	Diptera	Phoridae	Metopina	Metopina perpusilla	Low
BOLD:ACF4704	Arthropoda	Insecta	Diptera	Phoridae	Metopina		Low
BOLD:ABA7002	Arthropoda	Insecta	Diptera	Phoridae	Phora	Phora tincta	Low
BOLD:ACO9836	Arthropoda	Insecta	Diptera	Phoridae	Triphleba	Triphleba distinguenda	Low
BOLD:ACF8062	Arthropoda	Insecta	Diptera	Phoridae	Triphleba	Triphleba hyalinata	Low
BOLD:ACB3412/BOLD:ACD5037	Arthropoda	Insecta	Diptera	Phoridae	Triphleba	Triphleba nudipalpis	Medium
BOLD:AAG3236	Arthropoda	Insecta	Diptera	Phoridae			High
BOLD:AAN8713	Arthropoda	Insecta	Diptera	Phoridae			Low
BOLD:ACG3978	Arthropoda	Insecta	Diptera	Phoridae			Low
BOLD:ACO0933	Arthropoda	Insecta	Diptera	Phoridae			Low
BOLD:ACO8325	Arthropoda	Insecta	Diptera	Phoridae			Low
BOLD:ACP0373	Arthropoda	Insecta	Diptera	Phoridae			Low
BOLD:ACP4479	Arthropoda	Insecta	Diptera	Phoridae			Low
BOLD:ACQ4629	Arthropoda	Insecta	Diptera	Phoridae			Low
BOLD:ACR1563	Arthropoda	Insecta	Diptera	Phoridae			Low
BOLD:ACR1942	Arthropoda	Insecta	Diptera	Phoridae			Low
BOLD:ACR1992	Arthropoda	Insecta	Diptera	Phoridae			Low
BOLD:ACR2818	Arthropoda	Insecta	Diptera	Phoridae			Low
BOLD:ACY5308	Arthropoda	Insecta	Diptera	Phoridae			Medium
BOLD:ACR0879	Arthropoda	Insecta	Diptera	Pipunculidae	Cephalops	Cephalops ultimus	Low
BOLD:AAG1657	Arthropoda	Insecta	Diptera	Pipunculidae	Chalarus	Chalarus decorus	Low
BOLD:AAI4097	Arthropoda	Insecta	Diptera	Pipunculidae	Clistoabdominalis	Clistoabdominalis ruralis	Medium
BOLD:ACD2486	Arthropoda	Insecta	Diptera	Pipunculidae	Eudorylas	Eudorylas montium	Low
BOLD:ACP3585	Arthropoda	Insecta	Diptera	Pipunculidae	Eudorylas	Eudorylas zermattensis	Low
BOLD:ACE1834	Arthropoda	Insecta	Diptera	Pipunculidae	Eudorylas		Low
BOLD:ACD2487	Arthropoda	Insecta	Diptera	Pipunculidae	Eudorylas		Medium
BOLD:AAD0917	Arthropoda	Insecta	Diptera	Pipunculidae	Pipunculus	Pipunculus campestris	Medium
BOLD:ACD8702	Arthropoda	Insecta	Diptera	Pipunculidae	Tomosvaryella		Medium
BOLD:ACP1556	Arthropoda	Insecta	Diptera	Pipunculidae	Verrallia	Verrallia aucta	Low
BOLD:ABV5797	Arthropoda	Insecta	Diptera	Platypezidae	Lindneromyia	Lindneromyia dorsalis	Medium
BOLD:AAY4507	Arthropoda	Insecta	Diptera	Platystomatidae	Platystoma	Platystoma seminationis	Medium
BOLD:ABV5497	Arthropoda	Insecta	Diptera	Polleniidae	Pollenia	Pollenia amentaria	Medium
BOLD:ACD3713	Arthropoda	Insecta	Diptera	Polleniidae	Pollenia	Pollenia hungarica	Low
BOLD:AAG6745	Arthropoda	Insecta	Diptera	Polleniidae	Pollenia	Pollenia pediculata	Medium
BOLD:AAH3040	Arthropoda	Insecta	Diptera	Polleniidae	Pollenia	Pollenia vagabunda	Low
BOLD:AAH3035	Arthropoda	Insecta	Diptera	Polleniidae	Pollenia		Medium
BOLD:AAP2825	Arthropoda	Insecta	Diptera	Polleniidae	Pollenia		Medium
BOLD:ACR1090	Arthropoda	Insecta	Diptera	Psilidae			Low
BOLD:AAF9305	Arthropoda	Insecta	Diptera	Psychodidae	Clogmia		Low
BOLD:ACG1924	Arthropoda	Insecta	Diptera	Psychodidae	Psychoda	Psychoda cf. satchelli	Low
BOLD:AAF9306	Arthropoda	Insecta	Diptera	Psychodidae	Psychoda		Low
BOLD:AAL7819	Arthropoda	Insecta	Diptera	Psychodidae	Psychoda		Medium
BOLD:ACM7618	Arthropoda	Insecta	Diptera	Psychodidae	Trichopsychoda	Trichopsychoda hirtella	Low
BOLD:AAF9311	Arthropoda	Insecta	Diptera	Psychodidae			Low
BOLD:AAU4664	Arthropoda	Insecta	Diptera	Psychodidae			Low
BOLD:ACG4180	Arthropoda	Insecta	Diptera	Psychodidae			Low
BOLD:ACG6331	Arthropoda	Insecta	Diptera	Psychodidae			Low
BOLD:ACB4419	Arthropoda	Insecta	Diptera	Rhagionidae			Low
BOLD:ACP7778	Arthropoda	Insecta	Diptera	Rhinophoridae	Phyto	Phyto melanocephala	Low
BOLD:AAX1768	Arthropoda	Insecta	Diptera	Rhinophoridae			Low
BOLD:ACD2673	Arthropoda	Insecta	Diptera	Sarcophagidae	Blaesoxipha	Blaesoxipha plumicornis	Medium
BOLD:AAG2171	Arthropoda	Insecta	Diptera	Sarcophagidae	Brachicoma	Brachicoma devia	Low
BOLD:ACS4210	Arthropoda	Insecta	Diptera	Sarcophagidae	Macronychia		Low
BOLD:ACQ9508	Arthropoda	Insecta	Diptera	Sarcophagidae	Sarcophaga	Sarcophaga kentejana	Medium
BOLD:AAG6743	Arthropoda	Insecta	Diptera	Sarcophagidae	Sarcophaga		High
BOLD:AAX9423	Arthropoda	Insecta	Diptera	Sarcophagidae	Sarcophaga		High
BOLD:ACB4675	Arthropoda	Insecta	Diptera	Sarcophagidae	Sarcophaga		High
BOLD:ACB5109	Arthropoda	Insecta	Diptera	Sarcophagidae	Sarcophaga		Low
BOLD:AAZ0264	Arthropoda	Insecta	Diptera	Sarcophagidae	Sarcophaga		Medium
BOLD:ACP9324	Arthropoda	Insecta	Diptera	Sarcophagidae	Sarcophila	Sarcophila latifrons	Low
BOLD:ACR7284	Arthropoda	Insecta	Diptera	Sarcophagidae			Low
BOLD:AAD0853	Arthropoda	Insecta	Diptera	Scathophagidae	Scathophaga		Low
BOLD:ACL7849	Arthropoda	Insecta	Diptera	Sciaridae	Bradysia	Bradysia brevispina	Low
BOLD:AAV1366	Arthropoda	Insecta	Diptera	Sciaridae	Bradysia	Bradysia fenestralis	Medium
BOLD:ACZ9867	Arthropoda	Insecta	Diptera	Sciaridae	Bradysia	Bradysia lobata	Low
BOLD:ABA6471	Arthropoda	Insecta	Diptera	Sciaridae	Bradysia	Bradysia nitidicollis	Low
BOLD:ACP2345	Arthropoda	Insecta	Diptera	Sciaridae	Bradysia	Bradysia nocturna	Low
BOLD:ACR4350	Arthropoda	Insecta	Diptera	Sciaridae	Bradysia	Bradysia placida	Medium
BOLD:ACK0021	Arthropoda	Insecta	Diptera	Sciaridae	Bradysia	Bradysia polonica	Low
BOLD:ABA0929	Arthropoda	Insecta	Diptera	Sciaridae	Bradysia	Bradysia scabricornis	Low
BOLD:AAN6444/BOLD:ACP0919	Arthropoda	Insecta	Diptera	Sciaridae	Bradysia	Bradysia tilicola	Medium
BOLD:AAH3947/BOLD:ABA6488	Arthropoda	Insecta	Diptera	Sciaridae	Bradysia	Bradysia trivittata	High
BOLD:AAY6412	Arthropoda	Insecta	Diptera	Sciaridae	Bradysia	Bradysia urticae	High
BOLD:AAM9252	Arthropoda	Insecta	Diptera	Sciaridae	Bradysia		High
BOLD:AAV1295	Arthropoda	Insecta	Diptera	Sciaridae	Bradysia		Low
BOLD:ACD9543	Arthropoda	Insecta	Diptera	Sciaridae	Bradysia		Medium
BOLD:AAU6537	Arthropoda	Insecta	Diptera	Sciaridae	Corynoptera	Corynoptera cuniculata	Low
BOLD:AAP6465	Arthropoda	Insecta	Diptera	Sciaridae	Corynoptera	Corynoptera cursor	Low
BOLD:AAN6453	Arthropoda	Insecta	Diptera	Sciaridae	Corynoptera	Corynoptera globiformis	Low
BOLD:AAN6447	Arthropoda	Insecta	Diptera	Sciaridae	Corynoptera	Corynoptera perpusilla	High
BOLD:ACQ8798	Arthropoda	Insecta	Diptera	Sciaridae	Corynoptera	Corynoptera tridentata	Low
BOLD:ACO8825	Arthropoda	Insecta	Diptera	Sciaridae	Corynoptera		Low
BOLD:AAH3960	Arthropoda	Insecta	Diptera	Sciaridae	Cratyna	Cratyna fulvicauda	High
BOLD:AAZ0294	Arthropoda	Insecta	Diptera	Sciaridae	Cratyna		Low
BOLD:AAH3983	Arthropoda	Insecta	Diptera	Sciaridae	Ctenosciara	Ctenosciara hyalipennis	Medium
BOLD:ACS5227	Arthropoda	Insecta	Diptera	Sciaridae	Leptosciarella	Leptosciarella brevipalpa	Low
BOLD:ACO8202	Arthropoda	Insecta	Diptera	Sciaridae	Leptosciarella	Leptosciarella coloniae	Medium
BOLD:ACK0157	Arthropoda	Insecta	Diptera	Sciaridae	Leptosciarella	Leptosciarella rejecta	Low
BOLD:ACG4078/BOLD:ACI9623	Arthropoda	Insecta	Diptera	Sciaridae	Leptosciarella	Leptosciarella scutellata	Low
BOLD:ACD8487	Arthropoda	Insecta	Diptera	Sciaridae	Leptosciarella	Leptosciarella subpilosa	Low
BOLD:ACE2216	Arthropoda	Insecta	Diptera	Sciaridae	Leptosciarella	Leptosciarella trochanterata	Low
BOLD:ABA1215	Arthropoda	Insecta	Diptera	Sciaridae	Lycoriella		High
BOLD:ACK1466	Arthropoda	Insecta	Diptera	Sciaridae	Peyerimhoffia	Peyerimhoffia vagabunda	Low
BOLD:ACJ1560	Arthropoda	Insecta	Diptera	Sciaridae	Pseudolycoriella	Pseudolycoriella bruckii	Low
BOLD:ACP3972	Arthropoda	Insecta	Diptera	Sciaridae	Pseudolycoriella	Pseudolycoriella brunnea	Low
BOLD:AEF2819	Arthropoda	Insecta	Diptera	Sciaridae	Scatopsciara	Scatopsciara atomaria	Low
BOLD:ACB5164	Arthropoda	Insecta	Diptera	Sciaridae	Scatopsciara	Scatopsciara sibirica	Low
BOLD:AAU6764	Arthropoda	Insecta	Diptera	Sciaridae	Scatopsciara	Scatopsciara vitripennis	Low
BOLD:AAN6431	Arthropoda	Insecta	Diptera	Sciaridae	Scatopsciara		High
BOLD:ABV1201	Arthropoda	Insecta	Diptera	Sciaridae	Scatopsciara		Low
BOLD:ACR3886	Arthropoda	Insecta	Diptera	Sciaridae	Schwenckfeldina	Schwenckfeldina carbonaria	High
BOLD:AEC1455	Arthropoda	Insecta	Diptera	Sciaridae	Sciara	Sciara hebes	Medium
BOLD:ACC1760	Arthropoda	Insecta	Diptera	Sciaridae	Zygoneura	Zygoneura sciarina	Low
BOLD:ACM6625	Arthropoda	Insecta	Diptera	Sciaridae			Medium
BOLD:ACR4237	Arthropoda	Insecta	Diptera	Sciaridae			Medium
BOLD:ACU8859	Arthropoda	Insecta	Diptera	Sciaridae			Medium
BOLD:AAG5640	Arthropoda	Insecta	Diptera	Sepsidae	Nemopoda		Low
BOLD:ACS2531	Arthropoda	Insecta	Diptera	Sepsidae	Sepsis	Sepsis punctum	Low
BOLD:AAJ7599	Arthropoda	Insecta	Diptera	Sepsidae	Sepsis		Low
BOLD:AAM3554	Arthropoda	Insecta	Diptera	Simuliidae	Simulium		Low
BOLD:AAM4036	Arthropoda	Insecta	Diptera	Simuliidae	Simulium		Low
BOLD:AAV2392	Arthropoda	Insecta	Diptera	Simuliidae	Simulium		Low
BOLD:ACD3091	Arthropoda	Insecta	Diptera	Sphaeroceridae	Chaetopodella	Chaetopodella scutellaris	Low
BOLD:ACC1517	Arthropoda	Insecta	Diptera	Sphaeroceridae	Copromyza	Copromyza stercoraria	Medium
BOLD:ACQ9591	Arthropoda	Insecta	Diptera	Sphaeroceridae	Crumomyia		Low
BOLD:AAV0763	Arthropoda	Insecta	Diptera	Sphaeroceridae	Ischiolepta	Ischiolepta pusilla	Low
BOLD:ABX2144	Arthropoda	Insecta	Diptera	Sphaeroceridae	Opacifrons	Opacifrons coxata	Low
BOLD:AAG7304	Arthropoda	Insecta	Diptera	Sphaeroceridae	Phthitia	Phthitia plumosula	Low
BOLD:ACD2876	Arthropoda	Insecta	Diptera	Sphaeroceridae	Pteremis	Pteremis fenestralis	Low
BOLD:AAP3626	Arthropoda	Insecta	Diptera	Sphaeroceridae	Pullimosina	Pullimosina heteroneura	Medium
BOLD:AAG7284	Arthropoda	Insecta	Diptera	Sphaeroceridae	Pullimosina	Pullimosina pullula	Medium
BOLD:ACG3635	Arthropoda	Insecta	Diptera	Sphaeroceridae	Pullimosina	Pullimosina vulgesta	Medium
BOLD:ACF9400	Arthropoda	Insecta	Diptera	Sphaeroceridae	Spelobia	Spelobia clunipes	Low
BOLD:AAG7028	Arthropoda	Insecta	Diptera	Sphaeroceridae	Spelobia	Spelobia manicata	Low
BOLD:AAG7312	Arthropoda	Insecta	Diptera	Sphaeroceridae	Spelobia		Low
BOLD:AAL7752	Arthropoda	Insecta	Diptera	Sphaeroceridae	Spelobia		Low
BOLD:AAG6826	Arthropoda	Insecta	Diptera	Sphaeroceridae			High
BOLD:AAG7281	Arthropoda	Insecta	Diptera	Sphaeroceridae			High
BOLD:AAG7282	Arthropoda	Insecta	Diptera	Sphaeroceridae			Low
BOLD:AAN6409	Arthropoda	Insecta	Diptera	Sphaeroceridae			Low
BOLD:AAP0028	Arthropoda	Insecta	Diptera	Stratiomyidae	Beris		Low
BOLD:ABV0075	Arthropoda	Insecta	Diptera	Stratiomyidae	Chorisops	Chorisops tibialis	Low
BOLD:AAN6506	Arthropoda	Insecta	Diptera	Stratiomyidae	Microchrysa		Medium
BOLD:ABU8898	Arthropoda	Insecta	Diptera	Stratiomyidae	Pachygaster	Pachygaster leachii	Low
BOLD:ABV3419	Arthropoda	Insecta	Diptera	Stratiomyidae	Pachygaster		Medium
BOLD:ACI9008	Arthropoda	Insecta	Diptera	Stratiomyidae	Sargus	Sargus bipunctatus	Low
BOLD:ACF0974	Arthropoda	Insecta	Diptera	Syrphidae	Cheilosia		Low
BOLD:AAL1242	Arthropoda	Insecta	Diptera	Syrphidae	Dasysyrphus	Dasysyrphus albostriatus	Low
BOLD:ACE4705	Arthropoda	Insecta	Diptera	Syrphidae	Epistrophe		Low
BOLD:AAC6833	Arthropoda	Insecta	Diptera	Syrphidae	Episyrphus		Medium
BOLD:AAG4654	Arthropoda	Insecta	Diptera	Syrphidae	Eumerus	Eumerus funeralis	Low
BOLD:AAI4998	Arthropoda	Insecta	Diptera	Syrphidae	Eumerus	Eumerus strigatus	Low
BOLD:ADJ6305	Arthropoda	Insecta	Diptera	Syrphidae	Eupeodes	Eupeodes latifasciatus	Low
BOLD:AAQ4086	Arthropoda	Insecta	Diptera	Syrphidae	Fagisyrphus		Low
BOLD:AAG4653	Arthropoda	Insecta	Diptera	Syrphidae	Heringia		Low
BOLD:AAB5561	Arthropoda	Insecta	Diptera	Syrphidae	Lapposyrphus		Low
BOLD:AAB2866	Arthropoda	Insecta	Diptera	Syrphidae	Melanostoma		High
BOLD:AAZ4514	Arthropoda	Insecta	Diptera	Syrphidae	Parasyrphus	Parasyrphus punctulatus	Low
BOLD:AAY3612	Arthropoda	Insecta	Diptera	Syrphidae	Pipizella		Low
BOLD:AAG4665	Arthropoda	Insecta	Diptera	Syrphidae	Platycheirus		Low
BOLD:AAL7898	Arthropoda	Insecta	Diptera	Syrphidae	Platycheirus		Low
BOLD:ACF4733	Arthropoda	Insecta	Diptera	Syrphidae	Platycheirus		Low
BOLD:AAF2374	Arthropoda	Insecta	Diptera	Syrphidae	Scaeva		Low
BOLD:AAJ6020	Arthropoda	Insecta	Diptera	Syrphidae	Scaeva		Low
BOLD:AAA7374	Arthropoda	Insecta	Diptera	Syrphidae	Sphaerophoria		High
BOLD:AAA4570	Arthropoda	Insecta	Diptera	Syrphidae	Syrphus	Syrphus ribesii	Low
BOLD:AAC6088	Arthropoda	Insecta	Diptera	Syrphidae	Syrphus	Syrphus torvus	Low
BOLD:AAH9313	Arthropoda	Insecta	Diptera	Syrphidae	Xanthogramma		Low
BOLD:AAG6762	Arthropoda	Insecta	Diptera	Syrphidae			Low
BOLD:AAB2384	Arthropoda	Insecta	Diptera	Syrphidae			Medium
BOLD:AAB5577	Arthropoda	Insecta	Diptera	Syrphidae			Medium
BOLD:ACH2127	Arthropoda	Insecta	Diptera	Tachinidae	Actia	Actia infantula	Low
BOLD:ABV4561	Arthropoda	Insecta	Diptera	Tachinidae	Actia	Actia lamia	Low
BOLD:AAV9222	Arthropoda	Insecta	Diptera	Tachinidae	Cistogaster		Low
BOLD:ACB0865	Arthropoda	Insecta	Diptera	Tachinidae	Clairvillia	Clairvillia biguttata	Low
BOLD:AAV9203	Arthropoda	Insecta	Diptera	Tachinidae	Cylindromyia	Cylindromyia auriceps	Low
BOLD:AAV9202	Arthropoda	Insecta	Diptera	Tachinidae	Cylindromyia	Cylindromyia brassicaria	Low
BOLD:ACD3589	Arthropoda	Insecta	Diptera	Tachinidae	Cyrtophloeba	Cyrtophloeba ruricola	Low
BOLD:ACB1039	Arthropoda	Insecta	Diptera	Tachinidae	Eulabidogaster	Eulabidogaster setifacies	Low
BOLD:ADK2725	Arthropoda	Insecta	Diptera	Tachinidae	Gymnosoma		Low
BOLD:AAZ4770	Arthropoda	Insecta	Diptera	Tachinidae	Leucostoma		Medium
BOLD:AAP8653	Arthropoda	Insecta	Diptera	Tachinidae	Lydella		High
BOLD:ABY5280	Arthropoda	Insecta	Diptera	Tachinidae	Lydina		Low
BOLD:AAN9761	Arthropoda	Insecta	Diptera	Tachinidae	Meigenia	Meigenia mutabilis	Low
BOLD:ACB0186	Arthropoda	Insecta	Diptera	Tachinidae	Microsoma	Microsoma exiguum	Medium
BOLD:AAX3938	Arthropoda	Insecta	Diptera	Tachinidae	Mintho	Mintho rufiventris	Low
BOLD:ACB1057	Arthropoda	Insecta	Diptera	Tachinidae	Ocytata	Ocytata pallipes	Medium
BOLD:ACB1892	Arthropoda	Insecta	Diptera	Tachinidae	Peribaea	Peribaea tibialis	Low
BOLD:ACO3978	Arthropoda	Insecta	Diptera	Tachinidae	Phania	Phania funesta	Low
BOLD:AAY2258	Arthropoda	Insecta	Diptera	Tachinidae	Phasia	Phasia barbifrons	Low
BOLD:AAY2270	Arthropoda	Insecta	Diptera	Tachinidae	Phasia	Phasia pusilla	Low
BOLD:AAV8821	Arthropoda	Insecta	Diptera	Tachinidae	Solieria		High
BOLD:ACF3735	Arthropoda	Insecta	Diptera	Tachinidae	Spallanzania	Spallanzania hebes	Low
BOLD:AAN9512	Arthropoda	Insecta	Diptera	Tachinidae	Tachina		Low
BOLD:ACM5356	Arthropoda	Insecta	Diptera	Tachinidae	TachIntGen		Low
BOLD:ADK0727	Arthropoda	Insecta	Diptera	Tachinidae	Triarthria	Triarthria setipennis	Low
BOLD:ACO3985	Arthropoda	Insecta	Diptera	Tachinidae	Voria	Voria ruralis	Low
BOLD:AAG2162	Arthropoda	Insecta	Diptera	Tachinidae			Low
BOLD:AAD2434	Arthropoda	Insecta	Diptera	Tephritidae	Acanthiophilus	Acanthiophilus helianthi	Low
BOLD:AAF0777	Arthropoda	Insecta	Diptera	Tephritidae	Anomoia	Anomoia purmunda	Low
BOLD:AAC3096	Arthropoda	Insecta	Diptera	Tephritidae	Tephritis	Tephritis formosa	Low
BOLD:AAC9753	Arthropoda	Insecta	Diptera	Tephritidae	Xyphosia	Xyphosia miliaria	Low
BOLD:ABW3498	Arthropoda	Insecta	Diptera	Tipulidae	Nephrotoma	Nephrotoma flavescens	High
BOLD:AAE7386	Arthropoda	Insecta	Diptera	Tipulidae	Tipula	Tipula paludosa	Medium
BOLD:AAF6378	Arthropoda	Insecta	Diptera				Low
BOLD:AAG3914	Arthropoda	Insecta	Diptera				Low
BOLD:AAG9974	Arthropoda	Insecta	Diptera				Low
BOLD:AAI6521	Arthropoda	Insecta	Diptera				Low
BOLD:AAJ7105	Arthropoda	Insecta	Diptera				Low
BOLD:AAM5390	Arthropoda	Insecta	Diptera				Low
BOLD:AAN5417	Arthropoda	Insecta	Diptera				Low
BOLD:AAP2488	Arthropoda	Insecta	Diptera				Low
BOLD:AAP2490	Arthropoda	Insecta	Diptera				Low
BOLD:AAP2864	Arthropoda	Insecta	Diptera				Low
BOLD:AAX8866	Arthropoda	Insecta	Diptera				Low
BOLD:AAZ5973	Arthropoda	Insecta	Diptera				Low
BOLD:ABA3402	Arthropoda	Insecta	Diptera				Low
BOLD:ABA7552	Arthropoda	Insecta	Diptera				Low
BOLD:ACA0229	Arthropoda	Insecta	Diptera				Low
BOLD:ACB3155	Arthropoda	Insecta	Diptera				Low
BOLD:ACB3780	Arthropoda	Insecta	Diptera				Low
BOLD:ACC0039	Arthropoda	Insecta	Diptera				Low
BOLD:ACC6151	Arthropoda	Insecta	Diptera				Low
BOLD:ACD2507	Arthropoda	Insecta	Diptera				Low
BOLD:ACD9617	Arthropoda	Insecta	Diptera				Low
BOLD:ACD9620	Arthropoda	Insecta	Diptera				Low
BOLD:ACF7714	Arthropoda	Insecta	Diptera				Low
BOLD:ACG1619	Arthropoda	Insecta	Diptera				Low
BOLD:ACI9053	Arthropoda	Insecta	Diptera				Low
BOLD:ADK7754	Arthropoda	Insecta	Diptera				Low
BOLD:AAK2899	Arthropoda	Insecta	Diptera				Medium
BOLD:AAZ5626	Arthropoda	Insecta	Diptera				Medium
BOLD:ACB8904	Arthropoda	Insecta	Diptera				Medium
BOLD:ACP4857	Arthropoda	Insecta	Diptera				Medium
BOLD:ADL0954	Arthropoda	Insecta	Diptera				Medium
BOLD:ACC4413	Arthropoda	Insecta	Hemiptera	Aleyrodidae	Aleyrodes	Aleyrodes lonicerae	Low
BOLD:AAV3073	Arthropoda	Insecta	Hemiptera	Aleyrodidae	Aleyrodes	Aleyrodes proletella	Low
BOLD:ABA5835	Arthropoda	Insecta	Hemiptera	Anthocoridae	Amphiareus		Low
BOLD:ABU8770	Arthropoda	Insecta	Hemiptera	Anthocoridae	Orius		Low
BOLD:ACY0265	Arthropoda	Insecta	Hemiptera	Aphalaridae	Aphalara		Low
BOLD:AAB1787	Arthropoda	Insecta	Hemiptera	Aphididae	Acyrthosiphon	Acyrthosiphon pisum	Low
BOLD:ADK8322	Arthropoda	Insecta	Hemiptera	Aphididae	Amphorophora	Amphorophora rubi	Low
BOLD:ACJ3864	Arthropoda	Insecta	Hemiptera	Aphididae	Anoecia		Medium
BOLD:AAA3070	Arthropoda	Insecta	Hemiptera	Aphididae	Aphis		Low
BOLD:AAE7309	Arthropoda	Insecta	Hemiptera	Aphididae	Aphis		Low
BOLD:ACE9092	Arthropoda	Insecta	Hemiptera	Aphididae	Brachycaudus	Brachycaudus helichrysi	Low
BOLD:AAC1165	Arthropoda	Insecta	Hemiptera	Aphididae	Brachycaudus		Low
BOLD:AAF5984	Arthropoda	Insecta	Hemiptera	Aphididae	Brachycaudus		Low
BOLD:AAD2527	Arthropoda	Insecta	Hemiptera	Aphididae	Cavariella		Low
BOLD:AAI4155	Arthropoda	Insecta	Hemiptera	Aphididae	Chaitophorus		Low
BOLD:AAD4603	Arthropoda	Insecta	Hemiptera	Aphididae	Cinara		Low
BOLD:AAL7142	Arthropoda	Insecta	Hemiptera	Aphididae	Cryptomyzus	Cryptomyzus ballotae	Low
BOLD:AAJ0005	Arthropoda	Insecta	Hemiptera	Aphididae	Ctenocallis	Ctenocallis setosus	Low
BOLD:AAH2853	Arthropoda	Insecta	Hemiptera	Aphididae	Drepanosiphum		Low
BOLD:ADQ3282	Arthropoda	Insecta	Hemiptera	Aphididae	Dysaphis	Dysaphis sorbi	Low
BOLD:AAY3656	Arthropoda	Insecta	Hemiptera	Aphididae	Forda	Forda marginata	Low
BOLD:AAB8566	Arthropoda	Insecta	Hemiptera	Aphididae	Hyperomyzus		Low
BOLD:AAB4239	Arthropoda	Insecta	Hemiptera	Aphididae	Macrosiphum		Low
BOLD:ACR2418	Arthropoda	Insecta	Hemiptera	Aphididae	Maculolachnus	Maculolachnus submacula	Low
BOLD:AAE7796	Arthropoda	Insecta	Hemiptera	Aphididae	Metopolophium		Low
BOLD:AAG9228	Arthropoda	Insecta	Hemiptera	Aphididae	Myzocallis	Myzocallis carpini	Low
BOLD:AAC9866	Arthropoda	Insecta	Hemiptera	Aphididae	Myzocallis	Myzocallis coryli	Low
BOLD:AAA7683	Arthropoda	Insecta	Hemiptera	Aphididae	Myzus	Myzus persicae	Medium
BOLD:AAD0902	Arthropoda	Insecta	Hemiptera	Aphididae	Nearctaphis	Nearctaphis bakeri	Low
BOLD:AAF6327	Arthropoda	Insecta	Hemiptera	Aphididae	Phyllaphis	Phyllaphis fagi	Low
BOLD:AAA9899	Arthropoda	Insecta	Hemiptera	Aphididae	Rhopalosiphum	Rhopalosiphum padi	Low
BOLD:AAB4894	Arthropoda	Insecta	Hemiptera	Aphididae	Sitobion	Sitobion avenae	Medium
BOLD:ACE7315	Arthropoda	Insecta	Hemiptera	Aphididae	Sitobion		Medium
BOLD:AAG3894	Arthropoda	Insecta	Hemiptera	Aphididae	Tetraneura		Medium
BOLD:AAE7703	Arthropoda	Insecta	Hemiptera	Aphididae	Therioaphis	Therioaphis riehmi	Low
BOLD:AAA3759	Arthropoda	Insecta	Hemiptera	Aphididae	Therioaphis	Therioaphis trifolii	Medium
BOLD:ACL3920	Arthropoda	Insecta	Hemiptera	Aphididae	Trama	Trama troglodytes	Low
BOLD:AAC1285	Arthropoda	Insecta	Hemiptera	Aphididae	Uroleucon		Low
BOLD:AAI1634	Arthropoda	Insecta	Hemiptera	Aphididae			Low
BOLD:ACP8461	Arthropoda	Insecta	Hemiptera	Aphrophoridae	Neophilaenus		Medium
BOLD:AAG5709	Arthropoda	Insecta	Hemiptera	Berytidae	Berytinus	Berytinus minor	Low
BOLD:ACQ4574	Arthropoda	Insecta	Hemiptera	Cicadellidae	Agallia	Agallia consobrina	Medium
BOLD:ACR2547	Arthropoda	Insecta	Hemiptera	Cicadellidae	Alebra		Low
BOLD:ACK9158	Arthropoda	Insecta	Hemiptera	Cicadellidae	Alnetoidia	Alnetoidia alneti	Medium
BOLD:AAY6728	Arthropoda	Insecta	Hemiptera	Cicadellidae	Anoscopus	Anoscopus serratulae	Low
BOLD:AAW5226	Arthropoda	Insecta	Hemiptera	Cicadellidae	Aphrodes		Medium
BOLD:ACP6238	Arthropoda	Insecta	Hemiptera	Cicadellidae	Arboridia	Arboridia pusilla	Low
BOLD:ABY0067	Arthropoda	Insecta	Hemiptera	Cicadellidae	Balcanocerus	Balcanocerus larvatus	Low
BOLD:ACI4634	Arthropoda	Insecta	Hemiptera	Cicadellidae	Balclutha	Balclutha punctata	Low
BOLD:ACB8347	Arthropoda	Insecta	Hemiptera	Cicadellidae	Cicadella	Cicadella viridis	Low
BOLD:ACQ9821	Arthropoda	Insecta	Hemiptera	Cicadellidae	Cicadula	Cicadula persimilis	Low
BOLD:ACJ7184	Arthropoda	Insecta	Hemiptera	Cicadellidae	Edwardsiana	Edwardsiana ulmiphagus	Low
BOLD:AAN8406	Arthropoda	Insecta	Hemiptera	Cicadellidae	Empoasca		High
BOLD:AAY6741	Arthropoda	Insecta	Hemiptera	Cicadellidae	Empoasca		High
BOLD:AAG8839	Arthropoda	Insecta	Hemiptera	Cicadellidae	Errastunus		Medium
BOLD:ACN3029	Arthropoda	Insecta	Hemiptera	Cicadellidae	Eupteryx	Eupteryx decemnotata	Low
BOLD:ACR2915	Arthropoda	Insecta	Hemiptera	Cicadellidae	Eupteryx	Eupteryx tenella	Medium
BOLD:AAZ0265	Arthropoda	Insecta	Hemiptera	Cicadellidae	Eupteryx		High
BOLD:ACO8254	Arthropoda	Insecta	Hemiptera	Cicadellidae	Eupteryx		Low
BOLD:ABU8473	Arthropoda	Insecta	Hemiptera	Cicadellidae	Euscelis		High
BOLD:ADT2006	Arthropoda	Insecta	Hemiptera	Cicadellidae	Hishimonus	Hishimonus hamatus	Low
BOLD:ACO0570	Arthropoda	Insecta	Hemiptera	Cicadellidae	Kybos	Kybos abstrusus	Low
BOLD:ABW7663	Arthropoda	Insecta	Hemiptera	Cicadellidae	Macropsis	Macropsis fuscula	Low
BOLD:ABX2622	Arthropoda	Insecta	Hemiptera	Cicadellidae	Orientus	Orientus ishidae	Low
BOLD:AAG8804	Arthropoda	Insecta	Hemiptera	Cicadellidae	Psammotettix		Medium
BOLD:ABV4445	Arthropoda	Insecta	Hemiptera	Cicadellidae	Psammotettix		Medium
BOLD:ACC4476/BOLD:ACR2655	Arthropoda	Insecta	Hemiptera	Cicadellidae	Ribautiana	Ribautiana debilis	Medium
BOLD:ACR2360	Arthropoda	Insecta	Hemiptera	Cicadellidae	Synophropsis	Synophropsis lauri	Low
BOLD:AAN8417	Arthropoda	Insecta	Hemiptera	Cicadellidae	Typhlocyba	Typhlocyba frustrator	Medium
BOLD:ACP0606	Arthropoda	Insecta	Hemiptera	Cicadellidae	Typhlocyba		Low
BOLD:ACI5825	Arthropoda	Insecta	Hemiptera	Cicadellidae	Zygina	Zygina ordinaria	Low
BOLD:ACO5700	Arthropoda	Insecta	Hemiptera	Cicadellidae	Zygina	Zygina rubrovittata	Low
BOLD:ACB7860	Arthropoda	Insecta	Hemiptera	Cicadellidae	Zyginidia	Zyginidia scutellaris	High
BOLD:ACQ5008	Arthropoda	Insecta	Hemiptera	Cicadellidae			High
BOLD:ACI5079	Arthropoda	Insecta	Hemiptera	Cicadellidae			Low
BOLD:ACO7031	Arthropoda	Insecta	Hemiptera	Cicadellidae			Low
BOLD:ACQ1394	Arthropoda	Insecta	Hemiptera	Cicadellidae			Low
BOLD:ACR2292	Arthropoda	Insecta	Hemiptera	Cicadellidae			Low
BOLD:ACR2596	Arthropoda	Insecta	Hemiptera	Cicadellidae			Low
BOLD:ACR2976	Arthropoda	Insecta	Hemiptera	Cicadellidae			Low
BOLD:ACR5026	Arthropoda	Insecta	Hemiptera	Cicadellidae			Low
BOLD:ACR5529	Arthropoda	Insecta	Hemiptera	Cicadellidae			Low
BOLD:AAG1952	Arthropoda	Insecta	Hemiptera	Cixiidae	Cixius		Low
BOLD:ABW9608	Arthropoda	Insecta	Hemiptera	Coreidae	Ceraleptus	Ceraleptus gracilicornis	Low
BOLD:AAY8971	Arthropoda	Insecta	Hemiptera	Coreidae	Coreus	Coreus marginatus	Low
BOLD:AAZ9908	Arthropoda	Insecta	Hemiptera	Coreidae	Gonocerus	Gonocerus acuteangulatus	Low
BOLD:AAE3160	Arthropoda	Insecta	Hemiptera	Coreidae	Leptoglossus	Leptoglossus occidentalis	Low
BOLD:ACR5093	Arthropoda	Insecta	Hemiptera	Cydnidae	Tritomegas	Tritomegas bicolor	Low
BOLD:ACO7826	Arthropoda	Insecta	Hemiptera	Delphacidae	Dicranotropis	Dicranotropis hamata	Low
BOLD:ABY1518	Arthropoda	Insecta	Hemiptera	Delphacidae	Laodelphax	Laodelphax striatella	Medium
BOLD:AAZ2036	Arthropoda	Insecta	Hemiptera	Delphacidae			Medium
BOLD:ABV5673	Arthropoda	Insecta	Hemiptera	Heterogastridae	Heterogaster	Heterogaster urticae	Low
BOLD:AAY8761	Arthropoda	Insecta	Hemiptera	Lygaeidae	Kleidocerys	Kleidocerys resedae	Low
BOLD:AAG8731	Arthropoda	Insecta	Hemiptera	Lygaeidae	Nysius	Nysius graminicola	Low
BOLD:ACF1257	Arthropoda	Insecta	Hemiptera	Miridae	Adelphocoris	Adelphocoris lineolatus	Low
BOLD:AAJ2399	Arthropoda	Insecta	Hemiptera	Miridae	Amblytylus	Amblytylus nasutus	Low
BOLD:ABW9275	Arthropoda	Insecta	Hemiptera	Miridae	Apolygus		Low
BOLD:AAY9369	Arthropoda	Insecta	Hemiptera	Miridae	Chlamydatus	Chlamydatus evanescens	Low
BOLD:AAY9054	Arthropoda	Insecta	Hemiptera	Miridae	Chlamydatus	Chlamydatus pulicarius	Low
BOLD:ACD1511	Arthropoda	Insecta	Hemiptera	Miridae	Chlamydatus	Chlamydatus pullus	Low
BOLD:AAY8889	Arthropoda	Insecta	Hemiptera	Miridae	Closterotomus	Closterotomus fulvomaculatus	Low
BOLD:AAG8966	Arthropoda	Insecta	Hemiptera	Miridae	Closterotomus		Low
BOLD:ABA3934	Arthropoda	Insecta	Hemiptera	Miridae	Deraeocoris	Deraeocoris lutescens	Low
BOLD:ADU1188	Arthropoda	Insecta	Hemiptera	Miridae	Dicyphus	Dicyphus bolivari	Low
BOLD:ABU6740	Arthropoda	Insecta	Hemiptera	Miridae	Globiceps	Globiceps fulvicollis	Low
BOLD:AAY9517	Arthropoda	Insecta	Hemiptera	Miridae	Hadrodemus	Hadrodemus m-flavum	Low
BOLD:ACR5019	Arthropoda	Insecta	Hemiptera	Miridae	Heterocordylus	Heterocordylus tumidicornis	Low
BOLD:AAZ3172	Arthropoda	Insecta	Hemiptera	Miridae	Horistus	Horistus orientalis	Low
BOLD:AAB5081	Arthropoda	Insecta	Hemiptera	Miridae	Leptopterna	Leptopterna dolabrata	Low
BOLD:ABZ1405	Arthropoda	Insecta	Hemiptera	Miridae	Lygus		High
BOLD:AAY8966	Arthropoda	Insecta	Hemiptera	Miridae	Lygus		Low
BOLD:AAZ2266	Arthropoda	Insecta	Hemiptera	Miridae	Notostira	Notostira elongata	Medium
BOLD:ABU9790	Arthropoda	Insecta	Hemiptera	Miridae	Orthonotus	Orthonotus rufifrons	Low
BOLD:ACY1577	Arthropoda	Insecta	Hemiptera	Miridae	Orthotylus	Orthotylus concolor	Low
BOLD:AAH9369	Arthropoda	Insecta	Hemiptera	Miridae	Phytocoris		Low
BOLD:AAH9481	Arthropoda	Insecta	Hemiptera	Miridae	Plagiognathus		Low
BOLD:AAY8935	Arthropoda	Insecta	Hemiptera	Miridae	Psallus	Psallus varians	Low
BOLD:AAY9089	Arthropoda	Insecta	Hemiptera	Miridae	Stenodema	Stenodema laevigata	Low
BOLD:AAC0635	Arthropoda	Insecta	Hemiptera	Miridae	Stenotus	Stenotus binotatus	Low
BOLD:AAZ0136	Arthropoda	Insecta	Hemiptera	Miridae			Low
BOLD:ABU9496	Arthropoda	Insecta	Hemiptera	Nabidae	Nabis	Nabis ferus	Medium
BOLD:AAZ3346	Arthropoda	Insecta	Hemiptera	Nabidae	Nabis		Medium
BOLD:AAY9083	Arthropoda	Insecta	Hemiptera	Pentatomidae	Aelia	Aelia acuminata	Medium
BOLD:AAP3525	Arthropoda	Insecta	Hemiptera	Pentatomidae	Dolycoris		Low
BOLD:ABY3233	Arthropoda	Insecta	Hemiptera	Pentatomidae	Eurydema	Eurydema oleracea	Low
BOLD:AAM9563	Arthropoda	Insecta	Hemiptera	Pentatomidae	Halyomorpha	Halyomorpha halys	Low
BOLD:AAG8727	Arthropoda	Insecta	Hemiptera	Pentatomidae	Palomena	Palomena prasina	Low
BOLD:AAY9503	Arthropoda	Insecta	Hemiptera	Pentatomidae	Peribalus	Peribalus strictus	Low
BOLD:AAY9491	Arthropoda	Insecta	Hemiptera	Pentatomidae	Piezodorus	Piezodorus lituratus	Low
BOLD:AAY8964	Arthropoda	Insecta	Hemiptera	Pentatomidae	Rhaphigaster	Rhaphigaster nebulosa	Low
BOLD:ACR5545	Arthropoda	Insecta	Hemiptera	Psyllidae	Arytaina	Arytaina genistae	Medium
BOLD:ACS7276	Arthropoda	Insecta	Hemiptera	Psyllidae	Arytainilla	Arytainilla spartiophila	Medium
BOLD:ACR4979	Arthropoda	Insecta	Hemiptera	Psyllidae			Low
BOLD:ACR5406	Arthropoda	Insecta	Hemiptera	Psyllidae			Low
BOLD:ABW9272	Arthropoda	Insecta	Hemiptera	Rhyparochromidae	Beosus	Beosus maritimus	Medium
BOLD:AAZ3659	Arthropoda	Insecta	Hemiptera	Rhyparochromidae	Drymus	Drymus sylvaticus	Low
BOLD:ABU6645	Arthropoda	Insecta	Hemiptera	Rhyparochromidae	Emblethis	Emblethis verbasci	Low
BOLD:ACA7484	Arthropoda	Insecta	Hemiptera	Rhyparochromidae	Megalonotus	Megalonotus praetextatus	Low
BOLD:AAF4462	Arthropoda	Insecta	Hemiptera	Rhyparochromidae	Megalonotus		Low
BOLD:AAY9334	Arthropoda	Insecta	Hemiptera	Rhyparochromidae	Pterotmetus	Pterotmetus staphyliniformis	Low
BOLD:ACA7459	Arthropoda	Insecta	Hemiptera	Rhyparochromidae	Raglius	Raglius alboacuminatus	Medium
BOLD:AAY8938	Arthropoda	Insecta	Hemiptera	Rhyparochromidae	Rhyparochromus	Rhyparochromus vulgaris	Low
BOLD:AAY8932	Arthropoda	Insecta	Hemiptera	Rhyparochromidae	Scolopostethus	Scolopostethus decoratus	Low
BOLD:ABV4591	Arthropoda	Insecta	Hemiptera	Rhyparochromidae	Tropistethus	Tropistethus holosericus	Low
BOLD:ABW9570	Arthropoda	Insecta	Hemiptera	Rhyparochromidae	Xanthochilus	Xanthochilus quadratus	Low
BOLD:AAY9499	Arthropoda	Insecta	Hemiptera	Rhyparochromidae			Medium
BOLD:ABA2372	Arthropoda	Insecta	Hemiptera	Saldidae	Saldula	Saldula saltatoria	Low
BOLD:AAZ3231	Arthropoda	Insecta	Hemiptera	Scutelleridae	Eurygaster		Low
BOLD:ADK7724	Arthropoda	Insecta	Hemiptera	Stenocephalidae	Dicranocephalus	Dicranocephalus agilis	Low
BOLD:ADU3773	Arthropoda	Insecta	Hemiptera	Tettigometridae	Tettigometra	Tettigometra impressopunctata	Low
BOLD:ABV4788	Arthropoda	Insecta	Hemiptera	Tingidae	Dictyla	Dictyla humuli	Low
BOLD:AAZ1069	Arthropoda	Insecta	Hemiptera	Tingidae	Kalama		Low
BOLD:ACD5782	Arthropoda	Insecta	Hemiptera	Triozidae	Trioza	Trioza urticae	Medium
BOLD:AAK0232	Arthropoda	Insecta	Hymenoptera	Andrenidae	Andrena	Andrena labialis	Low
BOLD:AAK0229	Arthropoda	Insecta	Hymenoptera	Andrenidae	Andrena	Andrena labiata	Low
BOLD:AAP2754	Arthropoda	Insecta	Hymenoptera	Andrenidae	Andrena	Andrena ovatula	Low
BOLD:AAP2757	Arthropoda	Insecta	Hymenoptera	Andrenidae	Andrena	Andrena viridescens	Low
BOLD:AAD2472	Arthropoda	Insecta	Hymenoptera	Andrenidae	Andrena		Low
BOLD:AAJ2115	Arthropoda	Insecta	Hymenoptera	Andrenidae	Andrena		Low
BOLD:AAK0296	Arthropoda	Insecta	Hymenoptera	Andrenidae	Andrena		Low
BOLD:AAK0349	Arthropoda	Insecta	Hymenoptera	Andrenidae	Andrena		Low
BOLD:AAY9952	Arthropoda	Insecta	Hymenoptera	Andrenidae	Andrena		Low
BOLD:AAJ2143	Arthropoda	Insecta	Hymenoptera	Andrenidae	Andrena		Medium
BOLD:AAF1672	Arthropoda	Insecta	Hymenoptera	Apidae	Anthophora		Low
BOLD:AAA2326	Arthropoda	Insecta	Hymenoptera	Apidae	Apis		Low
BOLD:AAC6016	Arthropoda	Insecta	Hymenoptera	Apidae	Bombus	Bombus lapidarius	Low
BOLD:ABY7209	Arthropoda	Insecta	Hymenoptera	Apidae	Bombus	Bombus ruderarius	Low
BOLD:AAJ7737	Arthropoda	Insecta	Hymenoptera	Apidae	Bombus	Bombus ruderatus	Low
BOLD:AAI8745	Arthropoda	Insecta	Hymenoptera	Apidae	Bombus	Bombus vestalis	Low
BOLD:AAB1062	Arthropoda	Insecta	Hymenoptera	Apidae	Bombus		Low
BOLD:AAC4378	Arthropoda	Insecta	Hymenoptera	Apidae	Bombus		Low
BOLD:AAO0285	Arthropoda	Insecta	Hymenoptera	Apidae	Ceratina	Ceratina cucurbitina	Low
BOLD:ABZ4791	Arthropoda	Insecta	Hymenoptera	Apidae	Eucera	Eucera interrupta	Low
BOLD:ABZ2397	Arthropoda	Insecta	Hymenoptera	Apidae	Eucera	Eucera nigrescens	Low
BOLD:AAC4884	Arthropoda	Insecta	Hymenoptera	Apidae	Nomada		Low
BOLD:AAF3645	Arthropoda	Insecta	Hymenoptera	Apidae	Nomada		Low
BOLD:AAD4959	Arthropoda	Insecta	Hymenoptera	Apidae	Nomada		Medium
BOLD:AAV6633	Arthropoda	Insecta	Hymenoptera	Bembicidae	Didineis	Didineis lunicornis	Medium
BOLD:AAT9543	Arthropoda	Insecta	Hymenoptera	Bembicidae	Harpactus	Harpactus laevis	Low
BOLD:AAO0998	Arthropoda	Insecta	Hymenoptera	Bembicidae	Nysson	Nysson dimidiatus	Low
BOLD:ABW4291	Arthropoda	Insecta	Hymenoptera	Bethylidae	Epyris	Epyris niger	Medium
BOLD:ACP4729	Arthropoda	Insecta	Hymenoptera	Bethylidae			High
BOLD:ACR3410	Arthropoda	Insecta	Hymenoptera	Bethylidae			Low
BOLD:AAH7446	Arthropoda	Insecta	Hymenoptera	Braconidae	Adialytus		Low
BOLD:AAC2552	Arthropoda	Insecta	Hymenoptera	Braconidae	Aleiodes	Aleiodes ruficornis	Low
BOLD:AAA7796	Arthropoda	Insecta	Hymenoptera	Braconidae	Aleiodes		Low
BOLD:AAH8585	Arthropoda	Insecta	Hymenoptera	Braconidae	Aliolus	Aliolus lepidus	Low
BOLD:AAG8013	Arthropoda	Insecta	Hymenoptera	Braconidae	Aphidius	Aphidius avenae	Low
BOLD:ACB8429	Arthropoda	Insecta	Hymenoptera	Braconidae	Aphidius	Aphidius eadyi	Low
BOLD:ACH8732	Arthropoda	Insecta	Hymenoptera	Braconidae	Aphidius	Aphidius urticae	Medium
BOLD:ABZ3101	Arthropoda	Insecta	Hymenoptera	Braconidae	Aphidius		High
BOLD:ACH7338	Arthropoda	Insecta	Hymenoptera	Braconidae	Aphidius		Low
BOLD:ACI1385	Arthropoda	Insecta	Hymenoptera	Braconidae	Aphidius		Low
BOLD:AAA4188	Arthropoda	Insecta	Hymenoptera	Braconidae	Aphidius		Medium
BOLD:AAJ1250	Arthropoda	Insecta	Hymenoptera	Braconidae	Aphidius		Medium
BOLD:ACF4786	Arthropoda	Insecta	Hymenoptera	Braconidae	Aphidius		Medium
BOLD:ACE4724	Arthropoda	Insecta	Hymenoptera	Braconidae	Asobara		Medium
BOLD:ACB8546	Arthropoda	Insecta	Hymenoptera	Braconidae	Binodoxys	Binodoxys acalephae	Low
BOLD:ADI1821	Arthropoda	Insecta	Hymenoptera	Braconidae	Binodoxys	Binodoxys centaurae	Low
BOLD:ACR0571	Arthropoda	Insecta	Hymenoptera	Braconidae	Bracon		Low
BOLD:AAJ0333	Arthropoda	Insecta	Hymenoptera	Braconidae	Chelonus	Chelonus aberrans	Low
BOLD:AAE2661	Arthropoda	Insecta	Hymenoptera	Braconidae	Chelonus	Chelonus inanitus	Low
BOLD:ACR3082	Arthropoda	Insecta	Hymenoptera	Braconidae	Chorebus	Chorebus anasella	Low
BOLD:AAG1272	Arthropoda	Insecta	Hymenoptera	Braconidae	Chorebus	Chorebus senilis	Low
BOLD:ACF1241	Arthropoda	Insecta	Hymenoptera	Braconidae	Cotesia	Cotesia telengai	Low
BOLD:AAA9386	Arthropoda	Insecta	Hymenoptera	Braconidae	Cotesia		Low
BOLD:ACF1247	Arthropoda	Insecta	Hymenoptera	Braconidae	Cotesia		Low
BOLD:ABZ6416	Arthropoda	Insecta	Hymenoptera	Braconidae	Cotesia		Medium
BOLD:AAD4685	Arthropoda	Insecta	Hymenoptera	Braconidae	Dacnusa		Low
BOLD:AAG1421	Arthropoda	Insecta	Hymenoptera	Braconidae	Diaeretiella		Medium
BOLD:AAC7303	Arthropoda	Insecta	Hymenoptera	Braconidae	Dinocampus	Dinocampus coccinellae	Medium
BOLD:AAA7636	Arthropoda	Insecta	Hymenoptera	Braconidae	Dinotrema		Low
BOLD:ADK2421	Arthropoda	Insecta	Hymenoptera	Braconidae	Ephedrus	Ephedrus persicae	Low
BOLD:AAL0670	Arthropoda	Insecta	Hymenoptera	Braconidae	Ephedrus		Low
BOLD:AAH7398	Arthropoda	Insecta	Hymenoptera	Braconidae	Lysiphlebus		Medium
BOLD:ACD6780	Arthropoda	Insecta	Hymenoptera	Braconidae	Meteorus		Low
BOLD:AAH1056	Arthropoda	Insecta	Hymenoptera	Braconidae	Microgaster	Microgaster luctuosa	Low
BOLD:AAA7888	Arthropoda	Insecta	Hymenoptera	Braconidae	Microgaster		Low
BOLD:AAV2150	Arthropoda	Insecta	Hymenoptera	Braconidae	Microgaster		Low
BOLD:AAA3095	Arthropoda	Insecta	Hymenoptera	Braconidae	Microplitis		Low
BOLD:ACQ8706	Arthropoda	Insecta	Hymenoptera	Braconidae	Microplitis		Low
BOLD:AAZ8749	Arthropoda	Insecta	Hymenoptera	Braconidae	Orgilus		Low
BOLD:ADU9275	Arthropoda	Insecta	Hymenoptera	Braconidae	Orthostigma		Low
BOLD:AAZ8013	Arthropoda	Insecta	Hymenoptera	Braconidae	Phanerotemella		Low
BOLD:ACR4408	Arthropoda	Insecta	Hymenoptera	Braconidae	Praon	Praon barbatum	Low
BOLD:AAE7186	Arthropoda	Insecta	Hymenoptera	Braconidae	Praon		Medium
BOLD:AAK1902	Arthropoda	Insecta	Hymenoptera	Braconidae	Toxares	Toxares deltiger	Low
BOLD:ACJ0958	Arthropoda	Insecta	Hymenoptera	Braconidae	Triaspis	Triaspis pallipes	High
BOLD:AAU8585	Arthropoda	Insecta	Hymenoptera	Braconidae	Trioxys		Medium
BOLD:ACG3772	Arthropoda	Insecta	Hymenoptera	Braconidae			Low
BOLD:ACR1374	Arthropoda	Insecta	Hymenoptera	Braconidae			Low
BOLD:ACR4623	Arthropoda	Insecta	Hymenoptera	Braconidae			Low
BOLD:ACR4632	Arthropoda	Insecta	Hymenoptera	Braconidae			Low
BOLD:AAU8583	Arthropoda	Insecta	Hymenoptera	Braconidae			Medium
BOLD:AAI7453	Arthropoda	Insecta	Hymenoptera	Cephidae	Cephus	Cephus pygmeus	Low
BOLD:AAE9753	Arthropoda	Insecta	Hymenoptera	Cephidae	Cephus	Cephus spinipes	Low
BOLD:ACH8045	Arthropoda	Insecta	Hymenoptera	Chalcididae	Haltichella	Haltichella rufipes	Low
BOLD:ABY5626	Arthropoda	Insecta	Hymenoptera	Chrysididae	Chrysis		Low
BOLD:AAH7935	Arthropoda	Insecta	Hymenoptera	Chrysididae	Trichrysis	Trichrysis cyanea	Low
BOLD:AAE1735	Arthropoda	Insecta	Hymenoptera	Colletidae	Colletes	Colletes cunicularius	Low
BOLD:AAK3477	Arthropoda	Insecta	Hymenoptera	Colletidae	Hylaeus	Hylaeus angustatus	Low
BOLD:AAK3323	Arthropoda	Insecta	Hymenoptera	Colletidae	Hylaeus	Hylaeus punctulatissimus	Low
BOLD:AAK3338	Arthropoda	Insecta	Hymenoptera	Colletidae	Hylaeus	Hylaeus variegatus	Low
BOLD:AAE5078	Arthropoda	Insecta	Hymenoptera	Colletidae	Hylaeus		Low
BOLD:AAM3813	Arthropoda	Insecta	Hymenoptera	Crabronidae	Crabro	Crabro peltarius	Low
BOLD:AAN1128	Arthropoda	Insecta	Hymenoptera	Crabronidae	Crossocerus	Crossocerus acanthophorus	Low
BOLD:AAM5196	Arthropoda	Insecta	Hymenoptera	Crabronidae	Crossocerus	Crossocerus nigritus	Low
BOLD:AAM5193	Arthropoda	Insecta	Hymenoptera	Crabronidae	Crossocerus	Crossocerus ovalis	Low
BOLD:AAM3563	Arthropoda	Insecta	Hymenoptera	Crabronidae	Crossocerus	Crossocerus podagricus	Low
BOLD:ABZ1125	Arthropoda	Insecta	Hymenoptera	Crabronidae	Crossocerus	Crossocerus quadrimaculatus	Low
BOLD:AAM3779	Arthropoda	Insecta	Hymenoptera	Crabronidae	Crossocerus	Crossocerus vagabundus	Low
BOLD:AAM3152	Arthropoda	Insecta	Hymenoptera	Crabronidae	Crossocerus		Low
BOLD:AAG3195	Arthropoda	Insecta	Hymenoptera	Crabronidae	Entomognathus	Entomognathus brevis	Low
BOLD:AAM4013	Arthropoda	Insecta	Hymenoptera	Crabronidae	Lestica	Lestica clypeata	Low
BOLD:AAN3558	Arthropoda	Insecta	Hymenoptera	Crabronidae	Lindenius	Lindenius albilabris	Low
BOLD:AAN9750	Arthropoda	Insecta	Hymenoptera	Crabronidae	Lindenius	Lindenius pygmaeus	Low
BOLD:AAN4309	Arthropoda	Insecta	Hymenoptera	Crabronidae	Oxybelus	Oxybelus mucronatus	Low
BOLD:AAN3974	Arthropoda	Insecta	Hymenoptera	Crabronidae	Oxybelus	Oxybelus trispinosus	Low
BOLD:AAY6939	Arthropoda	Insecta	Hymenoptera	Crabronidae	Tachysphex	Tachysphex tarsinus	Low
BOLD:AAN9366	Arthropoda	Insecta	Hymenoptera	Crabronidae	Trypoxylon	Trypoxylon beaumonti	Low
BOLD:AAN3726	Arthropoda	Insecta	Hymenoptera	Crabronidae	Trypoxylon	Trypoxylon clavicerum	Low
BOLD:ACC4149	Arthropoda	Insecta	Hymenoptera	Crabronidae	Trypoxylon	Trypoxylon medium	Low
BOLD:ACH3380	Arthropoda	Insecta	Hymenoptera	Diapriidae	Belyta	Belyta depressa	Low
BOLD:AAU8736	Arthropoda	Insecta	Hymenoptera	Diapriidae	Belyta	Belyta validicornis	Medium
BOLD:ADU7317	Arthropoda	Insecta	Hymenoptera	Diapriidae	Trichopria	Trichopria nigra	Low
BOLD:ACJ5673	Arthropoda	Insecta	Hymenoptera	Diapriidae	Trichopria	Trichopria sociabilis	Low
BOLD:AAM7487	Arthropoda	Insecta	Hymenoptera	Diapriidae	Trichopria		Low
BOLD:ACR2222	Arthropoda	Insecta	Hymenoptera	Diapriidae			Low
BOLD:AAU8713	Arthropoda	Insecta	Hymenoptera	Dryinidae	Anteon	Anteon cameroni	Low
BOLD:ACH0446	Arthropoda	Insecta	Hymenoptera	Dryinidae	Aphelopus	Aphelopus atratus	Low
BOLD:ABU5721	Arthropoda	Insecta	Hymenoptera	Eulophidae	Aprostocetus	Aprostocetus aethiops	Low
BOLD:ACY1279	Arthropoda	Insecta	Hymenoptera	Eulophidae	Euplectrus	Euplectrus carinifer	Low
BOLD:AAU9002	Arthropoda	Insecta	Hymenoptera	Eulophidae	Melittobia	Melittobia acasta	Low
BOLD:ABA2708	Arthropoda	Insecta	Hymenoptera	Eulophidae	Minotetrastichus	Minotetrastichus frontalis	Low
BOLD:ABA3918	Arthropoda	Insecta	Hymenoptera	Eulophidae	Tetrastichus		Medium
BOLD:AAW7612	Arthropoda	Insecta	Hymenoptera	Evaniidae	Brachygaster	Brachygaster minutus	Low
BOLD:AAU8458	Arthropoda	Insecta	Hymenoptera	Figitidae	Alloxysta		Low
BOLD:AAU8589	Arthropoda	Insecta	Hymenoptera	Figitidae	Alloxysta		Low
BOLD:ACR4438	Arthropoda	Insecta	Hymenoptera	Figitidae	Anacharis	Anacharis eucharoides	Low
BOLD:AAL2330	Arthropoda	Insecta	Hymenoptera	Formicidae	Dolichoderus	Dolichoderus quadripunctatus	Low
BOLD:AAE1002	Arthropoda	Insecta	Hymenoptera	Formicidae	Formica		High
BOLD:AAU4546	Arthropoda	Insecta	Hymenoptera	Formicidae	Lasius	Lasius brunneus	Low
BOLD:ABW3890	Arthropoda	Insecta	Hymenoptera	Formicidae	Lasius	Lasius flavus	Medium
BOLD:AAD0304	Arthropoda	Insecta	Hymenoptera	Formicidae	Lasius	Lasius fuliginosus	Low
BOLD:ABZ8330	Arthropoda	Insecta	Hymenoptera	Formicidae	Lasius		High
BOLD:AAE4952	Arthropoda	Insecta	Hymenoptera	Formicidae	Lasius		Low
BOLD:ABW2353	Arthropoda	Insecta	Hymenoptera	Formicidae	Myrmecina	Myrmecina graminicola	High
BOLD:AAD0829	Arthropoda	Insecta	Hymenoptera	Formicidae	Myrmica		Low
BOLD:ABY4844	Arthropoda	Insecta	Hymenoptera	Formicidae	Myrmica		Low
BOLD:AAU2930	Arthropoda	Insecta	Hymenoptera	Formicidae	Ponera	Ponera coarctata	Medium
BOLD:AAH9794	Arthropoda	Insecta	Hymenoptera	Formicidae	Tapinoma	Tapinoma erraticum	Low
BOLD:AAH3199	Arthropoda	Insecta	Hymenoptera	Formicidae	Temnothorax	Temnothorax nylanderi	Low
BOLD:AAE0419	Arthropoda	Insecta	Hymenoptera	Formicidae			Low
BOLD:AAE1554	Arthropoda	Insecta	Hymenoptera	Formicidae			Low
BOLD:AAK1741	Arthropoda	Insecta	Hymenoptera	Formicidae			Low
BOLD:AAO1114	Arthropoda	Insecta	Hymenoptera	Formicidae			Low
BOLD:ACP6378	Arthropoda	Insecta	Hymenoptera	Formicidae			Low
BOLD:ADM1896	Arthropoda	Insecta	Hymenoptera	Formicidae			Low
BOLD:ACF5792	Arthropoda	Insecta	Hymenoptera	Formicidae			Medium
BOLD:ACE0348	Arthropoda	Insecta	Hymenoptera	Gasteruptiidae			Low
BOLD:AAD5869	Arthropoda	Insecta	Hymenoptera	Halictidae	Halictus		Low
BOLD:AAZ1489	Arthropoda	Insecta	Hymenoptera	Halictidae	Lasioglossum	Lasioglossum glabriusculum	Medium
BOLD:AAY5433	Arthropoda	Insecta	Hymenoptera	Halictidae	Lasioglossum	Lasioglossum laticeps	Medium
BOLD:ADZ7745	Arthropoda	Insecta	Hymenoptera	Halictidae	Lasioglossum	Lasioglossum limbellum	Low
BOLD:AAE5496	Arthropoda	Insecta	Hymenoptera	Halictidae	Lasioglossum	Lasioglossum malachurum	Medium
BOLD:ACQ8646	Arthropoda	Insecta	Hymenoptera	Halictidae	Lasioglossum	Lasioglossum minutissimum	Low
BOLD:AAD9335	Arthropoda	Insecta	Hymenoptera	Halictidae	Lasioglossum	Lasioglossum morio	Medium
BOLD:AAE1160	Arthropoda	Insecta	Hymenoptera	Halictidae	Lasioglossum	Lasioglossum pauxillum	Low
BOLD:ACR3950	Arthropoda	Insecta	Hymenoptera	Halictidae	Lasioglossum	Lasioglossum politum	Medium
BOLD:AAF4021	Arthropoda	Insecta	Hymenoptera	Halictidae	Lasioglossum	Lasioglossum punctatissimum	Low
BOLD:AAF4025	Arthropoda	Insecta	Hymenoptera	Halictidae	Lasioglossum	Lasioglossum puncticolle	Low
BOLD:AAY9696	Arthropoda	Insecta	Hymenoptera	Halictidae	Lasioglossum	Lasioglossum pygmaeum	Low
BOLD:AAC2461	Arthropoda	Insecta	Hymenoptera	Halictidae	Lasioglossum	Lasioglossum villosulum	Medium
BOLD:AAB7658	Arthropoda	Insecta	Hymenoptera	Halictidae	Lasioglossum		Low
BOLD:AAB0353	Arthropoda	Insecta	Hymenoptera	Halictidae	Lasioglossum		Medium
BOLD:AAI6480	Arthropoda	Insecta	Hymenoptera	Halictidae	Seladonia		Low
BOLD:AAK4967	Arthropoda	Insecta	Hymenoptera	Halictidae	Seladonia		Low
BOLD:AED2841	Arthropoda	Insecta	Hymenoptera	Halictidae	Seladonia		Low
BOLD:AAD0329	Arthropoda	Insecta	Hymenoptera	Halictidae	Sphecodes	Sphecodes crassus	Low
BOLD:AAD0332	Arthropoda	Insecta	Hymenoptera	Halictidae	Sphecodes	Sphecodes ephippius	Low
BOLD:AAI0259	Arthropoda	Insecta	Hymenoptera	Halictidae	Sphecodes	Sphecodes monilicornis	Low
BOLD:AAN0084	Arthropoda	Insecta	Hymenoptera	Halictidae	Sphecodes	Sphecodes niger	Low
BOLD:AAD0331	Arthropoda	Insecta	Hymenoptera	Halictidae	Sphecodes		Medium
BOLD:ABU5939	Arthropoda	Insecta	Hymenoptera	Ichneumonidae	Acrolyta	Acrolyta rufocincta	Low
BOLD:ABX2295	Arthropoda	Insecta	Hymenoptera	Ichneumonidae	Aptesis		Low
BOLD:ACG6878	Arthropoda	Insecta	Hymenoptera	Ichneumonidae	Aptesis		Low
BOLD:AAG7768	Arthropoda	Insecta	Hymenoptera	Ichneumonidae	Aritranis		Medium
BOLD:ABU6867	Arthropoda	Insecta	Hymenoptera	Ichneumonidae	Bathythrix	Bathythrix thomsoni	Low
BOLD:AAW2805	Arthropoda	Insecta	Hymenoptera	Ichneumonidae	Bathythrix		Low
BOLD:ABU6839	Arthropoda	Insecta	Hymenoptera	Ichneumonidae	Blapsidotes	Blapsidotes vicinus	Low
BOLD:ACH4242	Arthropoda	Insecta	Hymenoptera	Ichneumonidae	Brachycyrtus	Brachycyrtus ornatus	Low
BOLD:ABU6899	Arthropoda	Insecta	Hymenoptera	Ichneumonidae	Buathra	Buathra laborator	Low
BOLD:ACR0641	Arthropoda	Insecta	Hymenoptera	Ichneumonidae	Campoletis	Campoletis annulata	Medium
BOLD:ADL8505	Arthropoda	Insecta	Hymenoptera	Ichneumonidae	Campoletis	Campoletis thomsoni	Low
BOLD:ABY9114	Arthropoda	Insecta	Hymenoptera	Ichneumonidae	Campoletis		Low
BOLD:ACG4708	Arthropoda	Insecta	Hymenoptera	Ichneumonidae	Campoplex	Campoplex difformis	Low
BOLD:AAD1926	Arthropoda	Insecta	Hymenoptera	Ichneumonidae	Campoplex		Low
BOLD:ACU0916	Arthropoda	Insecta	Hymenoptera	Ichneumonidae	Campoplex		Low
BOLD:ACG7103	Arthropoda	Insecta	Hymenoptera	Ichneumonidae	Casinaria	Casinaria albipalpis	Low
BOLD:ACE3621	Arthropoda	Insecta	Hymenoptera	Ichneumonidae	Clistopyga	Clistopyga incitator	Low
BOLD:AAS0014	Arthropoda	Insecta	Hymenoptera	Ichneumonidae	Collyria	Collyria trichophthalma	Low
BOLD:ABZ0394	Arthropoda	Insecta	Hymenoptera	Ichneumonidae	Cratichneumon	Cratichneumon panzeri	Medium
BOLD:AAJ5832	Arthropoda	Insecta	Hymenoptera	Ichneumonidae	Ctenichneumon		Medium
BOLD:ACR2657	Arthropoda	Insecta	Hymenoptera	Ichneumonidae	Cymodusa	Cymodusa australis	Low
BOLD:AAL1429	Arthropoda	Insecta	Hymenoptera	Ichneumonidae	Diacritus	Diacritus aciculatus	Low
BOLD:ACL8315	Arthropoda	Insecta	Hymenoptera	Ichneumonidae	Diadegma	Diadegma erucator	Low
BOLD:AAE7569	Arthropoda	Insecta	Hymenoptera	Ichneumonidae	Diadegma	Diadegma fenestrale	Medium
BOLD:ACG7703	Arthropoda	Insecta	Hymenoptera	Ichneumonidae	Diadegma	Diadegma nanus	Low
BOLD:ACP3593	Arthropoda	Insecta	Hymenoptera	Ichneumonidae	Diadegma	Diadegma sordipes	Low
BOLD:ACR3185	Arthropoda	Insecta	Hymenoptera	Ichneumonidae	Diadegma		Low
BOLD:ACG8277	Arthropoda	Insecta	Hymenoptera	Ichneumonidae	Dichrogaster		Low
BOLD:AAH1965	Arthropoda	Insecta	Hymenoptera	Ichneumonidae	Dimophora		Low
BOLD:AAN3058	Arthropoda	Insecta	Hymenoptera	Ichneumonidae	Diphyus	Diphyus quadripunctorius	Low
BOLD:AAD4214	Arthropoda	Insecta	Hymenoptera	Ichneumonidae	Diplazon		High
BOLD:AAL2105	Arthropoda	Insecta	Hymenoptera	Ichneumonidae	Diplazon		Low
BOLD:AAX9800	Arthropoda	Insecta	Hymenoptera	Ichneumonidae	Echthrus	Echthrus reluctator	Low
BOLD:ACP8112	Arthropoda	Insecta	Hymenoptera	Ichneumonidae	Enicospilus	Enicospilus ramidulus	Low
BOLD:AAI7633	Arthropoda	Insecta	Hymenoptera	Ichneumonidae	Enizemum		Low
BOLD:ABU6606	Arthropoda	Insecta	Hymenoptera	Ichneumonidae	Ethelurgus	Ethelurgus sodalis	Medium
BOLD:ACP8980	Arthropoda	Insecta	Hymenoptera	Ichneumonidae	Exenterus		Low
BOLD:ACH4275	Arthropoda	Insecta	Hymenoptera	Ichneumonidae	Exetastes	Exetastes adpressorius	High
BOLD:ABV4973	Arthropoda	Insecta	Hymenoptera	Ichneumonidae	Exochus		Low
BOLD:AAI5646	Arthropoda	Insecta	Hymenoptera	Ichneumonidae	Gelis	Gelis areator	Low
BOLD:ACF8965	Arthropoda	Insecta	Hymenoptera	Ichneumonidae	Gelis	Gelis festinans	Low
BOLD:ACP6768	Arthropoda	Insecta	Hymenoptera	Ichneumonidae	Helictes	Helictes erythrostoma	Medium
BOLD:AAI2264	Arthropoda	Insecta	Hymenoptera	Ichneumonidae	Hybrizon		Low
BOLD:ACP5618	Arthropoda	Insecta	Hymenoptera	Ichneumonidae	Hyposoter	Hyposoter didymator	Low
BOLD:AAU8361	Arthropoda	Insecta	Hymenoptera	Ichneumonidae	Hyposoter	Hyposoter inquinatus	Low
BOLD:AAU9767	Arthropoda	Insecta	Hymenoptera	Ichneumonidae	Hyposoter		High
BOLD:ACP9529	Arthropoda	Insecta	Hymenoptera	Ichneumonidae	Hypsicera	Hypsicera femoralis	Low
BOLD:AAI7588	Arthropoda	Insecta	Hymenoptera	Ichneumonidae	Ichneumon	Ichneumon xanthorius	Low
BOLD:AAN3371	Arthropoda	Insecta	Hymenoptera	Ichneumonidae	Ichneumon		Low
BOLD:ABU6465	Arthropoda	Insecta	Hymenoptera	Ichneumonidae	Ischnus	Ischnus agitator	Low
BOLD:AAW9099	Arthropoda	Insecta	Hymenoptera	Ichneumonidae	Itoplectis	Itoplectis maculator	Medium
BOLD:ADE2162	Arthropoda	Insecta	Hymenoptera	Ichneumonidae	Lethades	Lethades facialis	Low
BOLD:AAZ8135	Arthropoda	Insecta	Hymenoptera	Ichneumonidae	Liotryphon	Liotryphon punctulatus	Low
BOLD:ACF6503	Arthropoda	Insecta	Hymenoptera	Ichneumonidae	Lissonota	Lissonota nigridens	Low
BOLD:ACP5724	Arthropoda	Insecta	Hymenoptera	Ichneumonidae	Lissonota		Low
BOLD:ACX8049	Arthropoda	Insecta	Hymenoptera	Ichneumonidae	Lissonota		Medium
BOLD:AAI1121	Arthropoda	Insecta	Hymenoptera	Ichneumonidae	Listrodromus		Low
BOLD:AAU8487	Arthropoda	Insecta	Hymenoptera	Ichneumonidae	Mastrus		Low
BOLD:AAH1499	Arthropoda	Insecta	Hymenoptera	Ichneumonidae	Meloboris	Meloboris collector	Medium
BOLD:AAF0483	Arthropoda	Insecta	Hymenoptera	Ichneumonidae	Mesochorus		Low
BOLD:ACF8838	Arthropoda	Insecta	Hymenoptera	Ichneumonidae	Mesoleptus		Low
BOLD:ACH4353	Arthropoda	Insecta	Hymenoptera	Ichneumonidae	Olesicampe		Low
BOLD:ACI8718	Arthropoda	Insecta	Hymenoptera	Ichneumonidae	Olesicampe		Low
BOLD:ACL8330	Arthropoda	Insecta	Hymenoptera	Ichneumonidae	Olesicampe		Low
BOLD:ACG3771	Arthropoda	Insecta	Hymenoptera	Ichneumonidae	Orthizema	Orthizema triannulatum	Low
BOLD:ACR3007	Arthropoda	Insecta	Hymenoptera	Ichneumonidae	Orthocentrus	Orthocentrus asper	Low
BOLD:ACE2685	Arthropoda	Insecta	Hymenoptera	Ichneumonidae	Orthocentrus	Orthocentrus fulvipes	Low
BOLD:ACP2807	Arthropoda	Insecta	Hymenoptera	Ichneumonidae	Perilissus		Low
BOLD:AAL5374	Arthropoda	Insecta	Hymenoptera	Ichneumonidae	Phthorima	Phthorima compressa	Low
BOLD:ABV1040	Arthropoda	Insecta	Hymenoptera	Ichneumonidae	Phygadeuon	Phygadeuon trichops	Medium
BOLD:AAU8502	Arthropoda	Insecta	Hymenoptera	Ichneumonidae	Phygadeuon	Phygadeuon variabilis	Low
BOLD:ACI4038	Arthropoda	Insecta	Hymenoptera	Ichneumonidae	Phygadeuon		Low
BOLD:ACH4232	Arthropoda	Insecta	Hymenoptera	Ichneumonidae	Phygadeuon		Medium
BOLD:AAI2735	Arthropoda	Insecta	Hymenoptera	Ichneumonidae	Pimpla	Pimpla spuria	Medium
BOLD:ADL8378	Arthropoda	Insecta	Hymenoptera	Ichneumonidae	Promethes	Promethes sulcator	Medium
BOLD:ABY5262	Arthropoda	Insecta	Hymenoptera	Ichneumonidae	Pseudoamblyteles	Pseudoamblyteles homocerus	Low
BOLD:AAH3870	Arthropoda	Insecta	Hymenoptera	Ichneumonidae	Rhembobius		Low
BOLD:ACH4158	Arthropoda	Insecta	Hymenoptera	Ichneumonidae	Rhorus	Rhorus longicornis	Low
BOLD:ACP3894	Arthropoda	Insecta	Hymenoptera	Ichneumonidae	Saotis	Saotis mirabilis	Low
BOLD:ACP9628	Arthropoda	Insecta	Hymenoptera	Ichneumonidae	Stenomacrus	Stenomacrus deletus	Low
BOLD:AAN8654	Arthropoda	Insecta	Hymenoptera	Ichneumonidae	Stenomacrus	Stenomacrus merula	Low
BOLD:ACF9868	Arthropoda	Insecta	Hymenoptera	Ichneumonidae	Stenomacrus		Medium
BOLD:AAK0097	Arthropoda	Insecta	Hymenoptera	Ichneumonidae	Sussaba		Low
BOLD:AAG6192	Arthropoda	Insecta	Hymenoptera	Ichneumonidae	Sussaba		Medium
BOLD:AAH1949	Arthropoda	Insecta	Hymenoptera	Ichneumonidae	Syrphophilus	Syrphophilus bizonarius	Medium
BOLD:AAY6898	Arthropoda	Insecta	Hymenoptera	Ichneumonidae	Theroscopus	Theroscopus trifasciatus	Low
BOLD:AAH1884	Arthropoda	Insecta	Hymenoptera	Ichneumonidae	Tranosema		Low
BOLD:AAW8045	Arthropoda	Insecta	Hymenoptera	Ichneumonidae	Tromatobia	Tromatobia ornata	Low
BOLD:ACF3659	Arthropoda	Insecta	Hymenoptera	Ichneumonidae	Trychosis		Low
BOLD:ACO6618	Arthropoda	Insecta	Hymenoptera	Ichneumonidae	Trychosis		Low
BOLD:AAJ7921	Arthropoda	Insecta	Hymenoptera	Ichneumonidae	Tryphon		Low
BOLD:AAK0091	Arthropoda	Insecta	Hymenoptera	Ichneumonidae	Woldstedtius	Woldstedtius flavolineatus	Low
BOLD:AAO0228	Arthropoda	Insecta	Hymenoptera	Ichneumonidae	Xorides		Low
BOLD:AAV8534	Arthropoda	Insecta	Hymenoptera	Ichneumonidae	Zaglyptus	Zaglyptus multicolor	Low
BOLD:ABW9261	Arthropoda	Insecta	Hymenoptera	Ichneumonidae	Zatypota	Zatypota bohemani	Medium
BOLD:AAH1695	Arthropoda	Insecta	Hymenoptera	Ichneumonidae	Zatypota		Low
BOLD:AAB7569	Arthropoda	Insecta	Hymenoptera	Ichneumonidae			Low
BOLD:AAD5195	Arthropoda	Insecta	Hymenoptera	Ichneumonidae			Low
BOLD:AAH1536	Arthropoda	Insecta	Hymenoptera	Ichneumonidae			Low
BOLD:AAI3000	Arthropoda	Insecta	Hymenoptera	Ichneumonidae			Low
BOLD:AAK1321	Arthropoda	Insecta	Hymenoptera	Ichneumonidae			Low
BOLD:ABA8667	Arthropoda	Insecta	Hymenoptera	Ichneumonidae			Low
BOLD:ABV4816	Arthropoda	Insecta	Hymenoptera	Ichneumonidae			Low
BOLD:ABX6817	Arthropoda	Insecta	Hymenoptera	Ichneumonidae			Low
BOLD:ACA3906	Arthropoda	Insecta	Hymenoptera	Ichneumonidae			Low
BOLD:ACC3068	Arthropoda	Insecta	Hymenoptera	Ichneumonidae			Low
BOLD:ACC4503	Arthropoda	Insecta	Hymenoptera	Ichneumonidae			Low
BOLD:ACF8839	Arthropoda	Insecta	Hymenoptera	Ichneumonidae			Low
BOLD:ACP2839	Arthropoda	Insecta	Hymenoptera	Ichneumonidae			Low
BOLD:ACP3932	Arthropoda	Insecta	Hymenoptera	Ichneumonidae			Low
BOLD:ACP4639	Arthropoda	Insecta	Hymenoptera	Ichneumonidae			Low
BOLD:ACQ9077	Arthropoda	Insecta	Hymenoptera	Ichneumonidae			Low
BOLD:ACQ9972	Arthropoda	Insecta	Hymenoptera	Ichneumonidae			Low
BOLD:ACR0029	Arthropoda	Insecta	Hymenoptera	Ichneumonidae			Low
BOLD:ACR0208	Arthropoda	Insecta	Hymenoptera	Ichneumonidae			Low
BOLD:ACR0658	Arthropoda	Insecta	Hymenoptera	Ichneumonidae			Low
BOLD:ACR0812	Arthropoda	Insecta	Hymenoptera	Ichneumonidae			Low
BOLD:ACR0910	Arthropoda	Insecta	Hymenoptera	Ichneumonidae			Low
BOLD:ACR0944	Arthropoda	Insecta	Hymenoptera	Ichneumonidae			Low
BOLD:ACR2933	Arthropoda	Insecta	Hymenoptera	Ichneumonidae			Low
BOLD:ACR3696	Arthropoda	Insecta	Hymenoptera	Ichneumonidae			Low
BOLD:ACR3817	Arthropoda	Insecta	Hymenoptera	Ichneumonidae			Low
BOLD:ACR4263	Arthropoda	Insecta	Hymenoptera	Ichneumonidae			Low
BOLD:ACR5487	Arthropoda	Insecta	Hymenoptera	Ichneumonidae			Low
BOLD:ACU3358	Arthropoda	Insecta	Hymenoptera	Ichneumonidae			Low
BOLD:AAG7458	Arthropoda	Insecta	Hymenoptera	Ichneumonidae			Medium
BOLD:ADL5963	Arthropoda	Insecta	Hymenoptera	Ichneumonidae			Medium
BOLD:AAK1221	Arthropoda	Insecta	Hymenoptera	Megachilidae	Chelostoma	Chelostoma distinctum	Low
BOLD:AAV8048	Arthropoda	Insecta	Hymenoptera	Megachilidae	Coelioxys	Coelioxys afra	Low
BOLD:AAO0527	Arthropoda	Insecta	Hymenoptera	Megachilidae	Heriades	Heriades crenulatus	Low
BOLD:AAI1794	Arthropoda	Insecta	Hymenoptera	Megachilidae	Hoplitis	Hoplitis adunca	Low
BOLD:AAK5812	Arthropoda	Insecta	Hymenoptera	Megachilidae	Hoplitis	Hoplitis leucomelana	Low
BOLD:AAA8356	Arthropoda	Insecta	Hymenoptera	Megachilidae	Megachile	Megachile centuncularis	Low
BOLD:AAD7803	Arthropoda	Insecta	Hymenoptera	Megachilidae	Megachile	Megachile pilidens	Low
BOLD:AAI8422	Arthropoda	Insecta	Hymenoptera	Megachilidae	Megachile		Low
BOLD:AAD6282	Arthropoda	Insecta	Hymenoptera	Megachilidae	Osmia		Low
BOLD:AAY9796	Arthropoda	Insecta	Hymenoptera	Megachilidae	Stelis	Stelis ornatula	Low
BOLD:AAJ4986	Arthropoda	Insecta	Hymenoptera	Megachilidae	Stelis		Low
BOLD:AAJ1462	Arthropoda	Insecta	Hymenoptera	Melittidae	Macropis	Macropis fulvipes	Low
BOLD:ACB8450	Arthropoda	Insecta	Hymenoptera	Mymaridae	Anagrus	Anagrus atomus	Low
BOLD:AAY9719	Arthropoda	Insecta	Hymenoptera	Myrmosidae	Myrmosa	Myrmosa atra	Medium
BOLD:AAN3650	Arthropoda	Insecta	Hymenoptera	Pemphredonidae	Diodontus	Diodontus minutus	Low
BOLD:ABV5506	Arthropoda	Insecta	Hymenoptera	Pemphredonidae	Pemphredon	Pemphredon clypealis	Low
BOLD:AAN3465	Arthropoda	Insecta	Hymenoptera	Pemphredonidae	Pemphredon	Pemphredon inornata	Low
BOLD:ABX5896	Arthropoda	Insecta	Hymenoptera	Pemphredonidae	Pemphredon		Low
BOLD:ABY2625	Arthropoda	Insecta	Hymenoptera	Pemphredonidae	Spilomena	Spilomena beata	Low
BOLD:ABW3832	Arthropoda	Insecta	Hymenoptera	Pemphredonidae	Spilomena	Spilomena troglodytes	Low
BOLD:ABA7578	Arthropoda	Insecta	Hymenoptera	Pemphredonidae	Stigmus	Stigmus solskyi	Low
BOLD:ACR0212	Arthropoda	Insecta	Hymenoptera	Perilampidae	Perilampus		Low
BOLD:AAM5607	Arthropoda	Insecta	Hymenoptera	Philanthidae	Cerceris	Cerceris rybyensis	Low
BOLD:AAM5609	Arthropoda	Insecta	Hymenoptera	Philanthidae	Cerceris		Low
BOLD:ACF6024	Arthropoda	Insecta	Hymenoptera	Platygastridae			Low
BOLD:ABA5974	Arthropoda	Insecta	Hymenoptera	Pompilidae	Agenioideus	Agenioideus cinctellus	Low
BOLD:AAN4264	Arthropoda	Insecta	Hymenoptera	Pompilidae	Arachnospila	Arachnospila minutula	Low
BOLD:AAN3563	Arthropoda	Insecta	Hymenoptera	Pompilidae	Caliadurgus	Caliadurgus fasciatellus	Low
BOLD:AAN4111	Arthropoda	Insecta	Hymenoptera	Pompilidae	Dipogon	Dipogon subintermedius	Low
BOLD:AAN3827	Arthropoda	Insecta	Hymenoptera	Pompilidae	Priocnemis		Low
BOLD:AAN4110	Arthropoda	Insecta	Hymenoptera	Pompilidae			Low
BOLD:ABU9041	Arthropoda	Insecta	Hymenoptera	Pompilidae			Low
BOLD:ACQ9969	Arthropoda	Insecta	Hymenoptera	Proctotrupidae			Low
BOLD:AAN4060	Arthropoda	Insecta	Hymenoptera	Psenidae	Mimumesa	Mimumesa dahlbomi	Low
BOLD:AAN4061	Arthropoda	Insecta	Hymenoptera	Psenidae	Mimumesa	Mimumesa littoralis	Low
BOLD:ABA9581	Arthropoda	Insecta	Hymenoptera	Psenidae	Mimumesa	Mimumesa unicolor	Low
BOLD:AAN3867	Arthropoda	Insecta	Hymenoptera	Psenidae	Psenulus	Psenulus concolor	Low
BOLD:AAN3367	Arthropoda	Insecta	Hymenoptera	Psenidae	Psenulus	Psenulus fuscipennis	Low
BOLD:AAN3366	Arthropoda	Insecta	Hymenoptera	Psenidae	Psenulus	Psenulus laevigatus	Low
BOLD:AAG8330	Arthropoda	Insecta	Hymenoptera	Psenidae	Psenulus		Low
BOLD:AAP6695	Arthropoda	Insecta	Hymenoptera	Pteromalidae	Asaphes		Low
BOLD:ACK1307	Arthropoda	Insecta	Hymenoptera	Pteromalidae	Coelopisthia	Coelopisthia extenta	Low
BOLD:ADI1810	Arthropoda	Insecta	Hymenoptera	Pteromalidae	Pachyneuron	Pachyneuron muscarum	Low
BOLD:AAZ7492	Arthropoda	Insecta	Hymenoptera	Pteromalidae	Stenomalina	Stenomalina gracilis	Low
BOLD:ACI9027	Arthropoda	Insecta	Hymenoptera	Pteromalidae			Low
BOLD:ACJ0374	Arthropoda	Insecta	Hymenoptera	Pteromalidae			Low
BOLD:AAV7700	Arthropoda	Insecta	Hymenoptera	Sapygidae	Sapyga	Sapyga quinquepunctata	Low
BOLD:AAG1683	Arthropoda	Insecta	Hymenoptera	Sphecidae	Isodontia	Isodontia mexicana	Low
BOLD:AAF7413	Arthropoda	Insecta	Hymenoptera	Tenthredinidae	Aglaostigma	Aglaostigma fulvipes	Low
BOLD:AAE6121	Arthropoda	Insecta	Hymenoptera	Tenthredinidae	Allantus		Low
BOLD:ABU8177	Arthropoda	Insecta	Hymenoptera	Tenthredinidae	Allantus		Low
BOLD:AAE5602	Arthropoda	Insecta	Hymenoptera	Tenthredinidae	Ametastegia	Ametastegia pallipes	Low
BOLD:AAJ4761/BOLD:ABU8803	Arthropoda	Insecta	Hymenoptera	Tenthredinidae	Ametastegia	Ametastegia tenera	Low
BOLD:AAJ2658	Arthropoda	Insecta	Hymenoptera	Tenthredinidae	Aneugmenus	Aneugmenus coronatus	Low
BOLD:AAP2185	Arthropoda	Insecta	Hymenoptera	Tenthredinidae	Athalia	Athalia bicolor	Low
BOLD:AAP1621	Arthropoda	Insecta	Hymenoptera	Tenthredinidae	Athalia	Athalia cordata	Medium
BOLD:AAI7972	Arthropoda	Insecta	Hymenoptera	Tenthredinidae	Athalia	Athalia liberta	Medium
BOLD:AAO0078	Arthropoda	Insecta	Hymenoptera	Tenthredinidae	Cladardis	Cladardis elongatula	Low
BOLD:AAE2748	Arthropoda	Insecta	Hymenoptera	Tenthredinidae	Cladius	Cladius pectinicornis	Low
BOLD:ABY2138	Arthropoda	Insecta	Hymenoptera	Tenthredinidae	Claremontia	Claremontia puncticeps	Low
BOLD:ACC8574	Arthropoda	Insecta	Hymenoptera	Tenthredinidae	Dolerus	Dolerus puncticollis	Low
BOLD:AAI9736	Arthropoda	Insecta	Hymenoptera	Tenthredinidae	Dolerus		Low
BOLD:AAL2239	Arthropoda	Insecta	Hymenoptera	Tenthredinidae	Dolerus		Low
BOLD:ABZ0656	Arthropoda	Insecta	Hymenoptera	Tenthredinidae	Dolerus		Low
BOLD:ABZ7186	Arthropoda	Insecta	Hymenoptera	Tenthredinidae	Empria		Low
BOLD:AAN7641	Arthropoda	Insecta	Hymenoptera	Tenthredinidae	Halidamia	Halidamia affinis	Medium
BOLD:AAE7614	Arthropoda	Insecta	Hymenoptera	Tenthredinidae	Macrophya	Macrophya annulata	Low
BOLD:AAP4524	Arthropoda	Insecta	Hymenoptera	Tenthredinidae	Macrophya	Macrophya rufipes	Low
BOLD:AAX8166	Arthropoda	Insecta	Hymenoptera	Tenthredinidae	Pristiphora	Pristiphora monogyniae	Low
BOLD:AAQ2302	Arthropoda	Insecta	Hymenoptera	Tenthredinidae	Pristiphora		Low
BOLD:AAD8992	Arthropoda	Insecta	Hymenoptera	Tenthredinidae	Tenthredopsis		Low
BOLD:AAU3783	Arthropoda	Insecta	Hymenoptera	Tiphiidae	Tiphia	Tiphia minuta	Medium
BOLD:AAL3407	Arthropoda	Insecta	Hymenoptera	Vespidae	Gymnomerus	Gymnomerus laevipes	Low
BOLD:AAB7105	Arthropoda	Insecta	Hymenoptera	Vespidae	Polistes	Polistes dominula	Medium
BOLD:AAN3692	Arthropoda	Insecta	Hymenoptera	Vespidae	Symmorphus	Symmorphus murarius	Low
BOLD:AAM2781	Arthropoda	Insecta	Hymenoptera	Vespidae	Vespula		Low
BOLD:AAJ9260	Arthropoda	Insecta	Hymenoptera	Xyelidae	Xyela		Low
BOLD:AAF6036	Arthropoda	Insecta	Hymenoptera				Low
BOLD:AAG1378	Arthropoda	Insecta	Hymenoptera				Low
BOLD:AAH2172	Arthropoda	Insecta	Hymenoptera				Low
BOLD:AAN3596	Arthropoda	Insecta	Hymenoptera				Low
BOLD:AAQ2902	Arthropoda	Insecta	Hymenoptera				Low
BOLD:ABV4363	Arthropoda	Insecta	Hymenoptera				Low
BOLD:ACF8615	Arthropoda	Insecta	Hymenoptera				Low
BOLD:ADL6724	Arthropoda	Insecta	Hymenoptera				Low
BOLD:AAV4673	Arthropoda	Insecta	Lepidoptera	Adelidae	Nematopogon	Nematopogon adansoniella	Low
BOLD:AAD9653	Arthropoda	Insecta	Lepidoptera	Argyresthiidae	Argyresthia	Argyresthia albistria	Low
BOLD:AAE6255	Arthropoda	Insecta	Lepidoptera	Argyresthiidae	Argyresthia	Argyresthia spinosella	Low
BOLD:AAH4681	Arthropoda	Insecta	Lepidoptera	Autostichidae	Oegoconia		Low
BOLD:AAD4698	Arthropoda	Insecta	Lepidoptera	Autostichidae	Symmoca	Symmoca signatella	Low
BOLD:AAI7774	Arthropoda	Insecta	Lepidoptera	Bedelliidae	Bedellia	Bedellia somnulentella	Medium
BOLD:AAF0414	Arthropoda	Insecta	Lepidoptera	Blastobasidae	Blastobasis		Medium
BOLD:AAD2114	Arthropoda	Insecta	Lepidoptera	Bucculatricidae	Bucculatrix	Bucculatrix cristatella	Low
BOLD:AAC8582	Arthropoda	Insecta	Lepidoptera	Choreutidae	Anthophila		Low
BOLD:AAI7924	Arthropoda	Insecta	Lepidoptera	Coleophoridae	Augasma	Augasma aeratella	Low
BOLD:AAE9649	Arthropoda	Insecta	Lepidoptera	Coleophoridae	Coleophora	Coleophora sternipennella	Medium
BOLD:AAB3186	Arthropoda	Insecta	Lepidoptera	Coleophoridae	Coleophora	Coleophora versurella	Medium
BOLD:AAD2421	Arthropoda	Insecta	Lepidoptera	Crambidae	Agriphila	Agriphila inquinatella	Low
BOLD:AAC0267	Arthropoda	Insecta	Lepidoptera	Crambidae	Agriphila	Agriphila straminella	Low
BOLD:AAE6869	Arthropoda	Insecta	Lepidoptera	Crambidae	Agriphila		Low
BOLD:AAC0540	Arthropoda	Insecta	Lepidoptera	Crambidae	Chrysoteuchia	Chrysoteuchia culmella	Low
BOLD:AAA6137	Arthropoda	Insecta	Lepidoptera	Crambidae	Crambus		Medium
BOLD:AAB3829	Arthropoda	Insecta	Lepidoptera	Crambidae	Eudonia	Eudonia lacustrata	Low
BOLD:AAB3830	Arthropoda	Insecta	Lepidoptera	Crambidae	Eudonia	Eudonia mercurella	Low
BOLD:AAB7956	Arthropoda	Insecta	Lepidoptera	Crambidae	Evergestis	Evergestis forficalis	Low
BOLD:AAA2654	Arthropoda	Insecta	Lepidoptera	Crambidae	Ostrinia		Low
BOLD:AAL3686	Arthropoda	Insecta	Lepidoptera	Crambidae	Pediasia	Pediasia luteella	Low
BOLD:AAB9618	Arthropoda	Insecta	Lepidoptera	Crambidae	Pyrausta		Low
BOLD:AAB9443	Arthropoda	Insecta	Lepidoptera	Crambidae	Sitochroa	Sitochroa verticalis	Low
BOLD:AAE7191	Arthropoda	Insecta	Lepidoptera	Depressariidae	Agonopterix	Agonopterix liturosa	Low
BOLD:AAB0177	Arthropoda	Insecta	Lepidoptera	Depressariidae	Carcina	Carcina quercana	Low
BOLD:AAF8258	Arthropoda	Insecta	Lepidoptera	Depressariidae	Depressaria	Depressaria albipunctella	Low
BOLD:AAF8185	Arthropoda	Insecta	Lepidoptera	Depressariidae	Depressaria	Depressaria olerella	Low
BOLD:AAU3895	Arthropoda	Insecta	Lepidoptera	Elachistidae	Elachista	Elachista littoricola	Low
BOLD:AAP4341	Arthropoda	Insecta	Lepidoptera	Elachistidae	Elachista		High
BOLD:AAB6485	Arthropoda	Insecta	Lepidoptera	Erebidae	Hypena	Hypena proboscidalis	Low
BOLD:AAD2713	Arthropoda	Insecta	Lepidoptera	Erebidae	Hypena	Hypena rostralis	Low
BOLD:AAC1014	Arthropoda	Insecta	Lepidoptera	Erebidae	Laspeyria	Laspeyria flexula	Low
BOLD:AAC4237	Arthropoda	Insecta	Lepidoptera	Erebidae	Parascotia	Parascotia fuliginaria	Low
BOLD:AAI4196	Arthropoda	Insecta	Lepidoptera	Erebidae	Pechipogo	Pechipogo plumigeralis	Low
BOLD:AAG5877	Arthropoda	Insecta	Lepidoptera	Erebidae	Zanclognatha		Low
BOLD:AAB3765	Arthropoda	Insecta	Lepidoptera	Eriocraniidae	Dyseriocrania		Low
BOLD:AAD0078	Arthropoda	Insecta	Lepidoptera	Gelechiidae	Acompsia	Acompsia cinerella	Low
BOLD:AAD2267	Arthropoda	Insecta	Lepidoptera	Gelechiidae	Aproaerema	Aproaerema anthyllidella	Medium
BOLD:AAE8511	Arthropoda	Insecta	Lepidoptera	Gelechiidae	Bryotropha	Bryotropha domestica	Low
BOLD:AAD3661	Arthropoda	Insecta	Lepidoptera	Gelechiidae	Bryotropha	Bryotropha senectella	Low
BOLD:AAB9591	Arthropoda	Insecta	Lepidoptera	Gelechiidae	Bryotropha	Bryotropha terrella	High
BOLD:AAH4687	Arthropoda	Insecta	Lepidoptera	Gelechiidae	Caryocolum	Caryocolum proxima	Medium
BOLD:AAF2806	Arthropoda	Insecta	Lepidoptera	Gelechiidae	Chrysoesthia	Chrysoesthia drurella	Medium
BOLD:AAD8505	Arthropoda	Insecta	Lepidoptera	Gelechiidae	Chrysoesthia	Chrysoesthia sexguttella	Low
BOLD:AAR9709	Arthropoda	Insecta	Lepidoptera	Gelechiidae	Chrysoesthia		Low
BOLD:AAC8632	Arthropoda	Insecta	Lepidoptera	Gelechiidae	Gelechia	Gelechia muscosella	Low
BOLD:AAI7032	Arthropoda	Insecta	Lepidoptera	Gelechiidae	Gelechia	Gelechia scotinella	Low
BOLD:AAI6980	Arthropoda	Insecta	Lepidoptera	Gelechiidae	Helcystogramma	Helcystogramma lutatella	Medium
BOLD:AAC1177	Arthropoda	Insecta	Lepidoptera	Gelechiidae	Helcystogramma	Helcystogramma rufescens	Low
BOLD:ACX0424	Arthropoda	Insecta	Lepidoptera	Gelechiidae	Helcystogramma	Helcystogramma triannulella	Medium
BOLD:AAU3669	Arthropoda	Insecta	Lepidoptera	Gelechiidae	Mirificarma	Mirificarma interrupta	Low
BOLD:AAK6246	Arthropoda	Insecta	Lepidoptera	Gelechiidae	Mirificarma	Mirificarma mulinella	Low
BOLD:AAD9025/BOLD:ACB8817	Arthropoda	Insecta	Lepidoptera	Gelechiidae	Pexicopia	Pexicopia malvella	Low
BOLD:AAA9252	Arthropoda	Insecta	Lepidoptera	Gelechiidae	Scrobipalpa	Scrobipalpa atriplicella	Low
BOLD:AAG9138	Arthropoda	Insecta	Lepidoptera	Gelechiidae	Scrobipalpa		Low
BOLD:AAD2632	Arthropoda	Insecta	Lepidoptera	Gelechiidae	Teleiodes	Teleiodes luculella	Low
BOLD:ACE6105	Arthropoda	Insecta	Lepidoptera	Gelechiidae	Teleiopsis		Low
BOLD:AAB5336	Arthropoda	Insecta	Lepidoptera	Geometridae	Campaea	Campaea margaritaria	Low
BOLD:AAA8017	Arthropoda	Insecta	Lepidoptera	Geometridae	Camptogramma		Medium
BOLD:AAB0547	Arthropoda	Insecta	Lepidoptera	Geometridae	Chiasmia		Low
BOLD:AAB4250	Arthropoda	Insecta	Lepidoptera	Geometridae	Cosmorhoe		Low
BOLD:AAB2097	Arthropoda	Insecta	Lepidoptera	Geometridae	Epirrhoe		Low
BOLD:ACE4142	Arthropoda	Insecta	Lepidoptera	Geometridae	Epirrhoe		Low
BOLD:AAC6849	Arthropoda	Insecta	Lepidoptera	Geometridae	Horisme	Horisme radicaria	Low
BOLD:AAA9359	Arthropoda	Insecta	Lepidoptera	Geometridae	Idaea	Idaea deversaria	Low
BOLD:AAA8258	Arthropoda	Insecta	Lepidoptera	Geometridae	Idaea	Idaea straminata	Low
BOLD:ACE4009	Arthropoda	Insecta	Lepidoptera	Geometridae	Idaea	Idaea subsericeata	Low
BOLD:AAA8256	Arthropoda	Insecta	Lepidoptera	Geometridae	Idaea		Low
BOLD:AAA1496	Arthropoda	Insecta	Lepidoptera	Geometridae	Macaria		Low
BOLD:AAB3967	Arthropoda	Insecta	Lepidoptera	Geometridae	Pelurga	Pelurga comitata	Low
BOLD:AAA4448	Arthropoda	Insecta	Lepidoptera	Geometridae	Peribatodes	Peribatodes rhomboidaria	High
BOLD:AAB0828	Arthropoda	Insecta	Lepidoptera	Geometridae	Timandra		Low
BOLD:AAA6836	Arthropoda	Insecta	Lepidoptera	Geometridae	Xanthorhoe		Low
BOLD:AAD6513	Arthropoda	Insecta	Lepidoptera	Glyphipterigidae	Glyphipterix	Glyphipterix simpliciella	Low
BOLD:AAE7282	Arthropoda	Insecta	Lepidoptera	Gracillariidae	Acrocercops	Acrocercops brongniardella	Low
BOLD:AAD7434	Arthropoda	Insecta	Lepidoptera	Gracillariidae	Euspilapteryx	Euspilapteryx auroguttella	Low
BOLD:AAC4327	Arthropoda	Insecta	Lepidoptera	Gracillariidae	Macrosaccus	Macrosaccus robiniella	Low
BOLD:AAE3418	Arthropoda	Insecta	Lepidoptera	Gracillariidae	Parornix	Parornix betulae	Low
BOLD:AAD1352	Arthropoda	Insecta	Lepidoptera	Gracillariidae	Parornix	Parornix devoniella	Low
BOLD:AAF8206	Arthropoda	Insecta	Lepidoptera	Gracillariidae	Parornix	Parornix torquillella	Low
BOLD:AAD1185	Arthropoda	Insecta	Lepidoptera	Gracillariidae	Phyllonorycter	Phyllonorycter blancardella	Low
BOLD:AAE6560	Arthropoda	Insecta	Lepidoptera	Gracillariidae	Phyllonorycter	Phyllonorycter cerasicolella	Low
BOLD:AAD8123	Arthropoda	Insecta	Lepidoptera	Gracillariidae	Phyllonorycter	Phyllonorycter coryli	Low
BOLD:AAF6926	Arthropoda	Insecta	Lepidoptera	Gracillariidae	Phyllonorycter	Phyllonorycter harrisella	Low
BOLD:AAA9516	Arthropoda	Insecta	Lepidoptera	Gracillariidae	Phyllonorycter	Phyllonorycter salictella	Low
BOLD:AAE4698	Arthropoda	Insecta	Lepidoptera	Gracillariidae	Phyllonorycter	Phyllonorycter spinicolella	Low
BOLD:ABY9921	Arthropoda	Insecta	Lepidoptera	Gracillariidae	Phyllonorycter	Phyllonorycter ulmifoliella	Low
BOLD:AAV5055	Arthropoda	Insecta	Lepidoptera	Heliozelidae	Antispila		Low
BOLD:AAD0500	Arthropoda	Insecta	Lepidoptera	Hepialidae	Triodia	Triodia sylvina	Medium
BOLD:AAB1329	Arthropoda	Insecta	Lepidoptera	Hesperiidae	Carcharodus		Low
BOLD:AAD1335	Arthropoda	Insecta	Lepidoptera	Incurvariidae	Incurvaria	Incurvaria masculella	Low
BOLD:AAA4731	Arthropoda	Insecta	Lepidoptera	Lycaenidae	Aricia		Low
BOLD:AAA7663	Arthropoda	Insecta	Lepidoptera	Lycaenidae	Celastrina	Celastrina argiolus	Low
BOLD:AAA5867	Arthropoda	Insecta	Lepidoptera	Lycaenidae	Lycaena	Lycaena phlaeas	Low
BOLD:AAA3303	Arthropoda	Insecta	Lepidoptera	Lycaenidae	Polyommatus		Low
BOLD:AAX4977	Arthropoda	Insecta	Lepidoptera	Lyonetiidae	Leucoptera	Leucoptera spartifoliella	Low
BOLD:AAD0630	Arthropoda	Insecta	Lepidoptera	Momphidae	Mompha	Mompha epilobiella	Low
BOLD:AAF0120	Arthropoda	Insecta	Lepidoptera	Momphidae	Mompha	Mompha propinquella	Low
BOLD:AAD0702	Arthropoda	Insecta	Lepidoptera	Momphidae	Mompha	Mompha subbistrigella	Medium
BOLD:AAV8364	Arthropoda	Insecta	Lepidoptera	Nepticulidae	Stigmella	Stigmella aceris	Low
BOLD:AAC8312	Arthropoda	Insecta	Lepidoptera	Noctuidae	Abrostola	Abrostola triplasia	Low
BOLD:AAH9112	Arthropoda	Insecta	Lepidoptera	Noctuidae	Acontia		Low
BOLD:AAB9113	Arthropoda	Insecta	Lepidoptera	Noctuidae	Agrotis	Agrotis exclamationis	Low
BOLD:AAA3364	Arthropoda	Insecta	Lepidoptera	Noctuidae	Agrotis	Agrotis ipsilon	Low
BOLD:AAB9164	Arthropoda	Insecta	Lepidoptera	Noctuidae	Agrotis		Low
BOLD:AAC3884	Arthropoda	Insecta	Lepidoptera	Noctuidae	Agrotis		Medium
BOLD:AAB1551	Arthropoda	Insecta	Lepidoptera	Noctuidae	Apamea		Low
BOLD:AAD2274	Arthropoda	Insecta	Lepidoptera	Noctuidae	Apamea		Low
BOLD:AAB4345	Arthropoda	Insecta	Lepidoptera	Noctuidae	Autographa	Autographa gamma	Medium
BOLD:AAD6780	Arthropoda	Insecta	Lepidoptera	Noctuidae	Cryphia		Low
BOLD:AAC5196	Arthropoda	Insecta	Lepidoptera	Noctuidae	Dypterygia	Dypterygia scabriuscula	Low
BOLD:AAB0832	Arthropoda	Insecta	Lepidoptera	Noctuidae	Hoplodrina	Hoplodrina ambigua	Low
BOLD:ACF5197	Arthropoda	Insecta	Lepidoptera	Noctuidae	Lacanobia	Lacanobia suasa	Medium
BOLD:ABY4614	Arthropoda	Insecta	Lepidoptera	Noctuidae	Lacanobia		Low
BOLD:AAB3965	Arthropoda	Insecta	Lepidoptera	Noctuidae	Luperina		Low
BOLD:AAD5865	Arthropoda	Insecta	Lepidoptera	Noctuidae	Macdunnoughia	Macdunnoughia confusa	Low
BOLD:AAB2749	Arthropoda	Insecta	Lepidoptera	Noctuidae	Mesapamea		Low
BOLD:AAC2820	Arthropoda	Insecta	Lepidoptera	Noctuidae	Mesoligia		Medium
BOLD:AAC5487	Arthropoda	Insecta	Lepidoptera	Noctuidae	Mythimna	Mythimna albipuncta	Low
BOLD:AAD5882	Arthropoda	Insecta	Lepidoptera	Noctuidae	Mythimna	Mythimna l-album	Medium
BOLD:AAA2633	Arthropoda	Insecta	Lepidoptera	Noctuidae	Noctua	Noctua comes	Low
BOLD:AAA2632	Arthropoda	Insecta	Lepidoptera	Noctuidae	Noctua		Low
BOLD:AAB7661	Arthropoda	Insecta	Lepidoptera	Noctuidae	Oligia	Oligia latruncula	Low
BOLD:AAB4833	Arthropoda	Insecta	Lepidoptera	Noctuidae	Oligia		Low
BOLD:AAA6377	Arthropoda	Insecta	Lepidoptera	Noctuidae	Peridroma		Low
BOLD:AAB7358	Arthropoda	Insecta	Lepidoptera	Noctuidae	Phlogophora	Phlogophora meticulosa	Medium
BOLD:AAC3003	Arthropoda	Insecta	Lepidoptera	Noctuidae	Thalpophila	Thalpophila matura	Low
BOLD:AAD5088	Arthropoda	Insecta	Lepidoptera	Noctuidae	Tyta	Tyta luctuosa	Low
BOLD:AAA6806	Arthropoda	Insecta	Lepidoptera	Noctuidae	Xestia	Xestia xanthographa	Low
BOLD:AAA2144	Arthropoda	Insecta	Lepidoptera	Noctuidae	Xestia		Medium
BOLD:AAB0123	Arthropoda	Insecta	Lepidoptera	Nymphalidae	Lasiommata	Lasiommata megera	Low
BOLD:AAA7785	Arthropoda	Insecta	Lepidoptera	Nymphalidae	Maniola		Low
BOLD:AAA6940	Arthropoda	Insecta	Lepidoptera	Nymphalidae	Melanargia		Low
BOLD:AAJ2485	Arthropoda	Insecta	Lepidoptera	Oecophoridae	Alabonia	Alabonia geoffrella	Low
BOLD:AAB5987	Arthropoda	Insecta	Lepidoptera	Oecophoridae	Batia	Batia lunaris	Low
BOLD:AAD4407	Arthropoda	Insecta	Lepidoptera	Oecophoridae	Borkhausenia	Borkhausenia fuscescens	Low
BOLD:ACH4218	Arthropoda	Insecta	Lepidoptera	Oecophoridae	Dasycera	Dasycera oliviella	Low
BOLD:ABZ7271	Arthropoda	Insecta	Lepidoptera	Oecophoridae	Epicallima	Epicallima formosella	Low
BOLD:AAK7646	Arthropoda	Insecta	Lepidoptera	Oecophoridae	Metalampra	Metalampra italica	Low
BOLD:AAA2224	Arthropoda	Insecta	Lepidoptera	Pieridae	Pieris	Pieris rapae	Medium
BOLD:AAA2226	Arthropoda	Insecta	Lepidoptera	Pieridae	Pieris		Low
BOLD:AAC3336	Arthropoda	Insecta	Lepidoptera	Plutellidae	Eidophasia		Low
BOLD:AAA1513	Arthropoda	Insecta	Lepidoptera	Plutellidae	Plutella	Plutella xylostella	Medium
BOLD:AAF6273	Arthropoda	Insecta	Lepidoptera	Psychidae	Proutia		Low
BOLD:ACE4862	Arthropoda	Insecta	Lepidoptera	Pterophoridae	Emmelina	Emmelina monodactyla	Medium
BOLD:AAA5606	Arthropoda	Insecta	Lepidoptera	Pyralidae	Aphomia	Aphomia sociella	Low
BOLD:AAV2437	Arthropoda	Insecta	Lepidoptera	Pyralidae	Aphomia	Aphomia zelleri	Low
BOLD:AAC5906	Arthropoda	Insecta	Lepidoptera	Pyralidae	Endotricha	Endotricha flammealis	Low
BOLD:AAD1430	Arthropoda	Insecta	Lepidoptera	Pyralidae	Ephestia		Low
BOLD:AAD4227	Arthropoda	Insecta	Lepidoptera	Pyralidae	Homoeosoma	Homoeosoma sinuella	Low
BOLD:AAD7672	Arthropoda	Insecta	Lepidoptera	Pyralidae	Oncocera		Low
BOLD:AAD2243	Arthropoda	Insecta	Lepidoptera	Pyralidae	Synaphe	Synaphe punctalis	Low
BOLD:AAB4510	Arthropoda	Insecta	Lepidoptera	Scythrididae	Scythris	Scythris limbella	Low
BOLD:AAH9851	Arthropoda	Insecta	Lepidoptera	Scythrididae	Scythris	Scythris scopolella	Low
BOLD:AAD7411	Arthropoda	Insecta	Lepidoptera	Sesiidae	Synanthedon	Synanthedon vespiformis	Low
BOLD:AAD0175	Arthropoda	Insecta	Lepidoptera	Sphingidae	Proserpinus	Proserpinus proserpina	Low
BOLD:AAB6631	Arthropoda	Insecta	Lepidoptera	Tineidae	Monopis	Monopis laevigella	Low
BOLD:AAB1740	Arthropoda	Insecta	Lepidoptera	Tineidae	Monopis	Monopis monachella	Low
BOLD:AAE4726	Arthropoda	Insecta	Lepidoptera	Tineidae	Monopis	Monopis obviella	Low
BOLD:ACJ9823	Arthropoda	Insecta	Lepidoptera	Tineidae	Nemapogon	Nemapogon falstriella	Low
BOLD:AAG3680	Arthropoda	Insecta	Lepidoptera	Tineidae	Niditinea	Niditinea striolella	Low
BOLD:AAF5585	Arthropoda	Insecta	Lepidoptera	Tischeriidae	Coptotriche	Coptotriche marginea	Low
BOLD:AAF8247	Arthropoda	Insecta	Lepidoptera	Tischeriidae	Tischeria	Tischeria ekebladella	Low
BOLD:AAE3614	Arthropoda	Insecta	Lepidoptera	Tortricidae	Acleris	Acleris bergmanniana	Low
BOLD:AAB9919	Arthropoda	Insecta	Lepidoptera	Tortricidae	Agapeta	Agapeta hamana	Low
BOLD:AAB9404	Arthropoda	Insecta	Lepidoptera	Tortricidae	Archips		Low
BOLD:AAI7329	Arthropoda	Insecta	Lepidoptera	Tortricidae	Celypha	Celypha rosaceana	Low
BOLD:AAC1559	Arthropoda	Insecta	Lepidoptera	Tortricidae	Celypha	Celypha striana	Medium
BOLD:AAC3531	Arthropoda	Insecta	Lepidoptera	Tortricidae	Celypha		Low
BOLD:AAF2534	Arthropoda	Insecta	Lepidoptera	Tortricidae	Celypha		Low
BOLD:AAA6293	Arthropoda	Insecta	Lepidoptera	Tortricidae	Cnephasia	Cnephasia asseclana	Low
BOLD:AAI4103	Arthropoda	Insecta	Lepidoptera	Tortricidae	Cnephasia	Cnephasia communana	Low
BOLD:AAC4535	Arthropoda	Insecta	Lepidoptera	Tortricidae	Cnephasia	Cnephasia incertana	Low
BOLD:AAA6292	Arthropoda	Insecta	Lepidoptera	Tortricidae	Cnephasia		Low
BOLD:ACE9795	Arthropoda	Insecta	Lepidoptera	Tortricidae	Crocidosema	Crocidosema plebejana	Low
BOLD:AAC5023	Arthropoda	Insecta	Lepidoptera	Tortricidae	Cydia	Cydia fagiglandana	Low
BOLD:AAC9827	Arthropoda	Insecta	Lepidoptera	Tortricidae	Dichrorampha	Dichrorampha petiverella	Medium
BOLD:AAI9524	Arthropoda	Insecta	Lepidoptera	Tortricidae	Dichrorampha	Dichrorampha sequana	Low
BOLD:AAC1223	Arthropoda	Insecta	Lepidoptera	Tortricidae	Dichrorampha	Dichrorampha vancouverana	Low
BOLD:AAA8637	Arthropoda	Insecta	Lepidoptera	Tortricidae	Dichrorampha		Low
BOLD:AAA8699	Arthropoda	Insecta	Lepidoptera	Tortricidae	Ditula	Ditula angustiorana	Low
BOLD:AAC5902	Arthropoda	Insecta	Lepidoptera	Tortricidae	Endothenia		Low
BOLD:AAF2249	Arthropoda	Insecta	Lepidoptera	Tortricidae	Epiblema	Epiblema graphana	Low
BOLD:AAC3321	Arthropoda	Insecta	Lepidoptera	Tortricidae	Eucosma	Eucosma conterminana	Low
BOLD:AAB9236	Arthropoda	Insecta	Lepidoptera	Tortricidae	Grapholita	Grapholita funebrana	Low
BOLD:AAB0380	Arthropoda	Insecta	Lepidoptera	Tortricidae	Gypsonoma	Gypsonoma dealbana	Low
BOLD:ACH2178	Arthropoda	Insecta	Lepidoptera	Tortricidae	Lobesia	Lobesia botrana	Low
BOLD:AAB4021	Arthropoda	Insecta	Lepidoptera	Tortricidae	Orthotaenia	Orthotaenia undulana	Low
BOLD:AAA3660	Arthropoda	Insecta	Lepidoptera	Tortricidae	Pandemis	Pandemis cerasana	Low
BOLD:AAI0179	Arthropoda	Insecta	Lepidoptera	Tortricidae	Sparganothis	Sparganothis pilleriana	High
BOLD:AAF4475	Arthropoda	Insecta	Lepidoptera	Yponomeutidae	Ocnerostoma	Ocnerostoma friesei	Low
BOLD:AAN2906	Arthropoda	Insecta	Lepidoptera	Yponomeutidae	Paraswammerdamia	Paraswammerdamia albicapitella	Low
BOLD:AAD6975	Arthropoda	Insecta	Lepidoptera	Yponomeutidae	Paraswammerdamia	Paraswammerdamia nebulella	Low
BOLD:ACL2673	Arthropoda	Insecta	Lepidoptera	Yponomeutidae	Yponomeuta	Yponomeuta plumbella	Low
BOLD:AAA7740	Arthropoda	Insecta	Lepidoptera	Yponomeutidae	Yponomeuta		Low
BOLD:AAJ9555	Arthropoda	Insecta	Lepidoptera	Ypsolophidae	Ypsolopha	Ypsolopha mucronella	Low
BOLD:AAB0373	Arthropoda	Insecta	Neuroptera	Chrysopidae	Chrysoperla		Medium
BOLD:ACG0278	Arthropoda	Insecta	Neuroptera	Coniopterygidae	Coniopteryx	Coniopteryx haematica	Low
BOLD:ACJ9303	Arthropoda	Insecta	Neuroptera	Coniopterygidae	Coniopteryx	Coniopteryx pygmaea	Low
BOLD:AAU2590	Arthropoda	Insecta	Neuroptera	Coniopterygidae	Coniopteryx	Coniopteryx tineiformis	Low
BOLD:AAU4144	Arthropoda	Insecta	Neuroptera	Coniopterygidae	Coniopteryx		Low
BOLD:ACF6246	Arthropoda	Insecta	Neuroptera	Coniopterygidae	Conwentzia	Conwentzia psociformis	Low
BOLD:AAG0892	Arthropoda	Insecta	Neuroptera	Hemerobiidae	Hemerobius		Low
BOLD:AAP8424	Arthropoda	Insecta	Neuroptera	Hemerobiidae	Micromus	Micromus variegatus	Medium
BOLD:ABU7185	Arthropoda	Insecta	Neuroptera	Hemerobiidae			Medium
BOLD:AAC5779	Arthropoda	Insecta	Orthoptera	Acrididae	Chorthippus		High
BOLD:AAC3399	Arthropoda	Insecta	Orthoptera	Acrididae	Chorthippus		Low
BOLD:AAC3440	Arthropoda	Insecta	Orthoptera	Tetrigidae	Tetrix	Tetrix subulata	Low
BOLD:AAC1702	Arthropoda	Insecta	Orthoptera	Tetrigidae	Tetrix		Low
BOLD:ADT5783	Arthropoda	Insecta	Orthoptera	Tettigoniidae	Leptophyes	Leptophyes punctatissima	Low
BOLD:AAY9658	Arthropoda	Insecta	Plecoptera	Nemouridae	Amphinemura		Low
BOLD:ACD2281	Arthropoda	Insecta	Plecoptera	Nemouridae	Nemoura	Nemoura marginata	Low
BOLD:AAO4092/BOLD:ACR3866	Arthropoda	Insecta	Psocodea	Caeciliusidae	Valenzuela	Valenzuela burmeisteri	Low
BOLD:AAN8447	Arthropoda	Insecta	Psocodea	Caeciliusidae	Valenzuela	Valenzuela flavidus	Medium
BOLD:ABA6163	Arthropoda	Insecta	Psocodea	Caeciliusidae	Valenzuela	Valenzuela piceus	Medium
BOLD:AAN8452	Arthropoda	Insecta	Psocodea	Ectopsocidae			Medium
BOLD:AAF1729	Arthropoda	Insecta	Psocodea	Lachesillidae	Lachesilla	Lachesilla pedicularia	Low
BOLD:ACC7281	Arthropoda	Insecta	Psocodea	Paracaeciliidae	Enderleinella	Enderleinella obsoleta	Low
BOLD:ACA2933/BOLD:ACB0984	Arthropoda	Insecta	Psocodea	Stenopsocidae	Graphopsocus	Graphopsocus cruciatus	Medium
BOLD:AAY6680	Arthropoda	Insecta	Psocodea				High
BOLD:ACD4587	Arthropoda	Insecta	Thysanoptera	Aeolothripidae	Aeolothrips	Aeolothrips intermedius	Low
BOLD:AAT9732	Arthropoda	Insecta	Thysanoptera	Thripidae	Frankliniella	Frankliniella tenuicornis	Low
BOLD:ABY8958	Arthropoda	Insecta	Trichoptera	Goeridae	Silo	Silo pallipes	Low
BOLD:AAB1966	Arthropoda	Insecta	Trichoptera	Hydropsychidae	Hydropsyche		Low
BOLD:AAB6375	Arthropoda	Insecta	Trichoptera	Limnephilidae	Limnephilus		Low
BOLD:AAI0072	Arthropoda	Insecta	Trichoptera	Limnephilidae	Stenophylax		Low
BOLD:AAF7459	Arthropoda	Insecta	Trichoptera	Psychomyiidae	Tinodes	Tinodes assimilis	Low
BOLD:AAN4088	Arthropoda	Insecta					Low
BOLD:ACD2824	Arthropoda	Insecta					Low
BOLD:ACM3570	Arthropoda	Insecta					Low
BOLD:ACO4573	Arthropoda	Insecta					Low
BOLD:ACR1522	Arthropoda	Insecta					Low
BOLD:ABA5839	Arthropoda						Low
BOLD:ADC5726	Chordata	Mammalia	Carnivora	Canidae	Vulpes	Vulpes vulpes	Low
BOLD:AAI9663	Mollusca	Gastropoda	Stylommatophora	Agriolimacidae	Deroceras		Low
BOLD:AAC0783	Mollusca	Gastropoda	Stylommatophora	Arionidae	Arion		Low
BOLD:AAN9332	Mollusca	Gastropoda	Stylommatophora				Low
